# Supplementary material for: A non-canonical JAK/STAT pathway promotes viral replication through the lipoprotein receptor-related protein in ticks
Source: PLoS Biol. 2026 May 21;24(5):e3003797. doi: 10.1371/journal.pbio.3003797 (PMC13193390; doi:10.1371/journal.pbio.3003797)
Supplement: S1 Table — (XLSX) [file pbio.3003797.s008.xlsx]

## Sheet: Sheet1
S1 Table. List of differentially regulated genes in dsGFP and dsSTAT- treated nymphs
gene_id	dsSTAT_readcount_1	dsSTAT_readcount_2	dsSTAT_readcount_3	dsSTAT_readcount_4	dsGFP_readcount_1	dsGFP_readcount_2	dsGFP_readcount_3	dsGFP_readcount_4	log2FC(dsSTATvsdsGFP)	pval(dsSTATvsdsGFP)	padj(dsSTATvsdsGFP)
Cluster-9649.28711	4558	4530	4453	8079	2226	1591	1399	3412	1.238	0.00020175	0.029
Cluster-9649.28854	3822.13	5042.38	4425.95	4931.72	11703.1	8600.65	7807.97	8741.12	-1.1168	1.0768e-11	2.4327e-08
Cluster-9649.29035	3092	4084	3148	5216	1498	1553	1304	2449.01	1.1027	3.441e-06	0.0010535
Cluster-9649.30467	851.02	488	669	856.95	1817.02	2155.01	1184.86	1309.93	-1.282	5.6554e-06	0.0015767
Cluster-9649.33936	760.8	895	1043.43	910.85	302.82	374.42	437.74	547	1.0269	5.0339e-16	4.7116e-12
Cluster-9649.31901	450	641	604	467	1190	1541	1079.99	1076	-1.2783	3.0031e-10	4.1863e-07
Cluster-9649.27221	391	157	420	287	608	964	406	433	-1.0542	0.013814	0.50422
Cluster-9649.26263	323	215	147	320	73	81	79	90	1.5471	2.7797e-12	7.0047e-09
Cluster-9649.17784	300	531	132	206	166	155	92	131	1.0284	0.033753	0.79349
Cluster-9649.29652	258.94	400	451	309	868.75	944.96	925.03	1059.3	-1.5176	9.8174e-33	3.2161e-28
Cluster-9649.30889	221	364	271	420	114	121	119	225	1.0522	2.1499e-07	0.00010357
Cluster-9649.24286	201	319	244.01	253.4	798	760.99	795	791.99	-1.7266	2.3974e-49	1.5708e-44
Cluster-9649.31170	171	291	145	269	55	67	122	64	1.4041	0.00012628	0.020473
Cluster-9649.38336	157	205	164	168	69	93	61	83	1.0877	1.1291e-09	1.345e-06
Cluster-9649.31407	147.69	182	199	175	470.47	412.44	505.17	339.51	-1.4017	4.8193e-21	7.8938e-17
Cluster-9649.34029	146	120	182	133	303	262	296	260	-1.0497	4.7264e-13	1.5484e-09
Cluster-9649.42521	116	79	158	81	46	31	41	57	1.2201	2.5343e-06	0.00083416
Cluster-9649.33724	91	70	83.33	69	141	197	192	171.27	-1.2601	2.3013e-12	6.2825e-09
Cluster-9649.15291	84	65	49	96.27	39	10	21	16	1.673	2.1429e-06	0.00072
Cluster-9649.20896	81	91	97	96	221	270	244	172	-1.4213	7.6615e-16	6.2746e-12
Cluster-9649.17659	74	13	10	33	9	21	7	7	1.477	0.012995	0.49213
Cluster-9649.23337	68	29	94	41	165	90	159	136	-1.3451	2.9562e-06	0.0009448
Cluster-9649.25210	64	237	106	189	29	35	80	83	1.3053	0.014247	0.51373
Cluster-9649.21886	59	52	72	58	132	129	120	105	-1.1151	5.1216e-09	4.5967e-06
Cluster-9649.22085	58	37	56	51.62	143	103	88	89	-1.1617	5.4889e-07	0.00022761
Cluster-9649.25911	58	68	85	57	188	118	139	138	-1.2208	1.1593e-09	1.3563e-06
Cluster-9649.45291	57	17	17	42	3	10	0	9	2.5194	3.5089e-05	0.0073922
Cluster-9649.22033	53	49	50	58	23	16	15	27	1.2832	9.4837e-06	0.0024272
Cluster-9649.36234	52.31	56.91	59.08	54.84	14.25	25.48	26.46	17.39	1.3418	4.439e-06	0.0013042
Cluster-9649.10925	49	66	50	58	12	30	27	32	1.051	0.00046427	0.053179
Cluster-9649.16996	48	32	51	80	14.43	31	17	19	1.2685	0.00023753	0.032571
Cluster-9649.10972	48	123	109	169	14	56	69	40	1.2039	0.029231	0.7463
Cluster-9649.18377	46	15	22	14	9	8	0	4	2.1265	0.00072279	0.0723
Cluster-9649.37490	45.9	79.45	53	54.28	146	131.3	178.05	151.11	-1.481	1.4301e-13	5.856e-10
Cluster-9649.19622	45	35	70	56	129	124	101	77	-1.1794	1.3488e-06	0.00049094
Cluster-9649.23855	41.24	40.11	38.58	55.02	116.96	117.99	62.99	50	-1.1066	0.00017826	0.026849
Cluster-9649.49567	40	11	13	14	4	6	4	14	1.425	0.016397	0.54866
Cluster-9649.11614	38	24	21	44	3	14	10.05	28	1.1336	0.017307	0.56764
Cluster-9649.4175	37	26	18	31	10	10	7	18	1.2372	0.0032718	0.20853
Cluster-9649.20296	37	35	31	28	7	9	6	32	1.2217	0.0076175	0.35147
Cluster-9649.40349	37	21	48	34	11	9	14	30	1.0476	0.0092731	0.40256
Cluster-9649.9558	36	40	23	33	9	14	10	22	1.1845	0.0020848	0.1533
Cluster-9649.23663	36	35	28	33	72	86	88	57	-1.3012	3.4645e-07	0.00015568
Cluster-9649.24096	35	32	54	23	114	84	61	64	-1.2685	1.566e-05	0.0037723
Cluster-9649.28403	34	12	6	27	5	13	0	9	1.4682	0.032136	0.77908
Cluster-9649.15916	34	58	61	59	16.99	23	18	24	1.2696	2.2785e-05	0.0051478
Cluster-9649.10480	34	36	35	34	10	18	5	22	1.2534	0.00127	0.10779
Cluster-9649.15010	32.84	7.97	15.54	14.98	3.3	10.98	6.56	9.94	1.1351	0.043494	0.8728
Cluster-9649.11642	32	49	76	34	8	3	10	41	1.5676	0.0023737	0.16761
Cluster-9649.36883	31.45	39.15	20.42	37	76.55	63.23	46.49	65.41	-1.0764	0.00010063	0.017443
Cluster-9649.23981	31	92	56	124	25	46	40	28	1.0041	0.0046369	0.25768
Cluster-9649.16404	31	33	25	8	43	42	41	72	-1.0968	0.0025634	0.17698
Cluster-9649.12316	29	57	41	39	14	5	16	34	1.1957	0.0040224	0.23838
Cluster-9649.14036	29	12	13	28	10	11	7	10	1.0143	0.032984	0.78757
Cluster-9649.20805	29	25	39.99	30	96.28	57	57	45	-1.1488	0.00010311	0.017685
Cluster-9649.23824	28	16	28	20	7	7	4	13	1.4862	0.0015901	0.12613
Cluster-9649.36265	28	20	41	18	7	2	5	23	1.4719	0.0071893	0.33863
Cluster-9649.42134	28	12	17	15	11	4	10	4	1.2158	0.022911	0.66333
Cluster-9649.7123	28	25	33	24	10	16	14	8	1.0923	0.0054097	0.28333
Cluster-9649.12043	28	17	32	16	35	48	50	41	-1.0021	0.0016657	0.13007
Cluster-9649.42023	27	17	19	30	88	25	45	19	-1.0428	0.016047	0.54257
Cluster-9649.16884	26	23	25	26	16	6	8	16	1.0324	0.012108	0.47703
Cluster-9649.40997	25	11	27	21	9	11	6	7	1.2443	0.0086213	0.38192
Cluster-9649.41562	25	15	32	49	45	77	43	80	-1.1229	0.00057157	0.061694
Cluster-9649.20201	24	14	4	15	2	8	4	2	1.7408	0.012176	0.47828
Cluster-9649.36549	24	11	15	10	4	4	10	2	1.4879	0.015464	0.53302
Cluster-9649.43891	24	32	28	26	8	14	11	13	1.1633	0.0025405	0.17614
Cluster-9649.12024	24	27	34	25	3	16	10	19	1.1081	0.011285	0.45362
Cluster-9649.8086	24	24	17	28	4	9	7	23	1.0422	0.030238	0.75472
Cluster-9649.8700	24	26	15	11	6	13	5	12	1.0032	0.046288	0.88911
Cluster-9649.17373	23.85	14.99	5	6.58	3	2	3	6	1.8115	0.011077	0.44994
Cluster-9649.24689	23.74	3	16.14	10.1	23.18	27.45	20	36.83	-1.0939	0.019697	0.61047
Cluster-9649.2892	23	57	74	17	19	24	5	7	1.5245	0.0034745	0.21722
Cluster-9649.16143	23	8	15	15	11	6	4	5	1.134	0.041913	0.85896
Cluster-9649.8714	23	36	32	36	15	7	13	22	1.0667	0.0047875	0.26205
Cluster-9649.13167	22	13	22	12	5	4	7	7	1.4964	0.0046021	0.25676
Cluster-9649.13771	22	18	16	16	13	9	7	2	1.1106	0.032687	0.78528
Cluster-9649.24061	22	34	22	25	78	63	35	32	-1.1194	0.001214	0.105
Cluster-9649.43013	21	23	33	23	4	7	8	9	1.7397	0.00011719	0.019417
Cluster-9649.5218	21	13	9	10	5	1	4	8	1.4933	0.01889	0.59641
Cluster-9649.46459	21	11	25	24	10	7	6	11	1.1541	0.013161	0.49406
Cluster-9649.39822	21	10	29	6	36	61	37	34	-1.45	0.00052453	0.057566
Cluster-9649.10917	20	27	33	18	7	8	3	4	2.0541	4.0524e-05	0.0084021
Cluster-9649.8580	20	14	15	18	8	3	4	10	1.3393	0.010446	0.43262
Cluster-9649.33137	20	12	22	12	3	7	7	9	1.2555	0.017159	0.56521
Cluster-9649.17316	20	23	23	10	10	3	8	14	1.0447	0.039497	0.84232
Cluster-9649.37507	20	29	55	16	6	12	17	20	1.033	0.025763	0.69775
Cluster-9649.15353	20	12	11	10	22	26	28	38	-1.1855	0.0022037	0.15936
Cluster-9649.38016	20	18	11	10	28	30	32	37	-1.1891	0.0010808	0.095825
Cluster-9649.34467	20	25	29	10	66	57	59	73	-1.6913	1.327e-08	1.035e-05
Cluster-9649.7470	19	24	17	29	1	4	7	11	1.8676	0.00044755	0.051716
Cluster-9649.16674	19	10	8	7	5	3	3	1	1.7857	0.012992	0.49213
Cluster-9649.44207	19	26	30	34	1	9	8	23	1.3325	0.0096869	0.41374
Cluster-9649.21333	19	20	23	32	5	10	12	13	1.1322	0.0083602	0.37569
Cluster-9649.44247	19	34	24	21	8	11	13	14	1.001	0.014749	0.52207
Cluster-9649.21710	19	20	16	20	27	36	47	55	-1.2259	0.00016731	0.025672
Cluster-9649.24871	19	25	10	20	38	31	46	50	-1.2433	0.00022189	0.031064
Cluster-9649.26265	19	13	23	17	66	61	34	37	-1.5665	4.5981e-06	0.0013389
Cluster-9649.35423	19	8	15	4	83	11	74	14	-2.0854	0.014054	0.51014
Cluster-9649.19256	18.24	17	11.01	10	4	11	2	4.39	1.3245	0.02959	0.74764
Cluster-9649.16683	18.1	5.01	8.41	16.4	3.93	8	2	3.14	1.3635	0.044119	0.87782
Cluster-9649.12046	18	26	26	16	4	9	4	13	1.4378	0.0034254	0.21497
Cluster-9649.5047	18	12	25	7	3	1	8	11	1.3585	0.033546	0.79183
Cluster-9649.12288	18	14	18	8	2	8	2	10	1.3257	0.030199	0.75462
Cluster-9649.16769	18	10	17.77	17	37	40	26.99	19	-1.0762	0.0049282	0.26641
Cluster-9649.12428	18	9	24	7	28	39	35	17	-1.1462	0.0092975	0.40274
Cluster-9649.23613	17	6	23	21	4	5	0	8	1.8859	0.0040468	0.23911
Cluster-9649.12732	17	6	12	6	2	2	5	5	1.4721	0.036785	0.81825
Cluster-9649.11198	17	12	16	20	7	4	6	6	1.3993	0.0067531	0.32678
Cluster-9649.11776	17	17.06	15.89	20	7	5	6	8	1.3349	0.0059294	0.29838
Cluster-9649.42661	17	35	28	16	13	10	6	7	1.3184	0.0046723	0.25899
Cluster-9649.43662	17	21	10	12	4	9	5	6	1.2356	0.024446	0.68392
Cluster-9649.8227	17	15	16	15	7	5	4	10	1.1918	0.019041	0.60006
Cluster-9649.21650	17	8	12	13	25	28	15	29	-1.0472	0.010271	0.42782
Cluster-9649.41824	17	8	14	11	22	20.98	30	30.1	-1.1341	0.0039403	0.23491
Cluster-9649.25945	17	9	15	13	30	61.77	32.98	23.52	-1.5741	0.00010022	0.017443
Cluster-9649.38349	16.07	19	20	8	3	9.3	6	9.11	1.1382	0.036049	0.81389
Cluster-9649.14016	16	6	11	10	0	2	2	1	3.0092	0.00070748	0.071423
Cluster-9649.13141	16	40	67	29	1	5	2	26	2.1149	0.025573	0.69658
Cluster-9649.554	16	5	6	6	3	1	3	1	1.9582	0.020919	0.62957
Cluster-9649.17789	16	21	9	12	3	9	6	2.03	1.4378	0.018142	0.58295
Cluster-9649.9195	16	14	14	8	6	8	3	1	1.4279	0.024738	0.68795
Cluster-9649.17457	16	10	14.01	5	4.01	6	3.19	4	1.3173	0.040833	0.85342
Cluster-9649.19734	16	14	10	17	8	5	4	5	1.2778	0.01941	0.60569
Cluster-9649.46353	16	19	27	14	7	6	10	9	1.1519	0.014562	0.51881
Cluster-9649.29906	16	22	12	11	6	8	2	11	1.1032	0.047134	0.8946
Cluster-9649.43278	16	15	11	15	9	5	3	8	1.1024	0.040012	0.84511
Cluster-9649.16475	16	26	12	24	33	41	31	44	-1.0264	0.0020953	0.15373
Cluster-9649.20608	16	4	9	2	18	21	17	13	-1.2422	0.026931	0.71716
Cluster-9649.10214	16	10	12	14	31	38	35	26	-1.4248	9.2384e-05	0.016403
Cluster-9649.41127	16	6	6	7	11	30	26	24	-1.4651	0.0030384	0.19737
Cluster-9649.42044	15.97	10	5	1	2	3	1	1	2.124	0.025438	0.69618
Cluster-9649.39040	15.61	20.64	16.75	16.67	5.8	7.04	5.2	6.38	1.4696	0.0030103	0.19645
Cluster-9649.41962	15.01	19	19	22	4	6.16	14	11	1.0023	0.035805	0.81229
Cluster-9649.18876	15	4	8	14	1	0	1	3	2.9552	0.0014565	0.11855
Cluster-1470.0	15	14	0	10	0	3	5	0	2.1872	0.038124	0.8339
Cluster-9649.2896	15	18	13	12	2	6	6	4	1.5947	0.0057842	0.29373
Cluster-9649.946	15	15	16	8	8	3	3	4	1.4954	0.013076	0.4924
Cluster-9649.19086	15	10	15	25	6	4	3	10	1.4052	0.011182	0.45242
Cluster-9649.52450	15	7	10	14	4	5	5	5	1.1787	0.047867	0.89847
Cluster-9649.11633	15	15	16	15	8	7	4	8	1.0826	0.0305	0.75693
Cluster-9649.43721	15	10	14	15	7	5	7	5	1.0685	0.044628	0.88013
Cluster-9649.19017	14.76	7.9	6.37	5.63	0	0	5.69	2.03	2.0509	0.025233	0.69334
Cluster-9649.13532	14.01	24	15	12.17	5.01	3	4	10.39	1.4893	0.0076065	0.35147
Cluster-9649.3833	14	4	8	6	2	0	2	1	2.5916	0.0068217	0.32937
Cluster-9649.8284	14	5	7	9	3	3	1	5	1.4662	0.048128	0.90069
Cluster-9649.13784	14	6	11	6	3	4	1	5	1.4299	0.047267	0.89575
Cluster-9649.15065	14	10	13	17	7	3	3	6	1.4114	0.014298	0.51444
Cluster-9649.21661	14	27	21	13	4	7	7	11	1.2876	0.010659	0.43866
Cluster-9649.10885	14	21	12	10	5	2	6	10	1.2383	0.03206	0.77832
Cluster-9649.40395	14	16	17	10.59	4	5	1	14	1.2083	0.04651	0.89058
Cluster-9649.14026	14	14	16	12	4	10	6	4	1.1191	0.039635	0.84232
Cluster-9649.15173	13.63	11	17	8.01	1	7.99	3.76	7.05	1.2341	0.047277	0.89575
Cluster-9649.4254	13	23	22	16	5	1	2	7	2.2194	0.00019887	0.028826
Cluster-9649.26824	13	5	9	13	2	0	6	3	1.7646	0.022324	0.65239
Cluster-9649.15569	13	6	8	10	4	1	0	6	1.6807	0.033479	0.79183
Cluster-9649.7230	13	14	16	19	5	8	5	3	1.4512	0.007328	0.3427
Cluster-9649.17873	13	7	8	21	6	7	4	0	1.3981	0.046033	0.88708
Cluster-9649.22220	13	8	21	17	3	3	9	6	1.3844	0.017469	0.56998
Cluster-9649.37261	13	20	18	19	7	6	8	8	1.1733	0.013525	0.49995
Cluster-9649.21427	13	33	36	34	18	6	17	9	1.1005	0.013414	0.49869
Cluster-9649.17131	13	10	28	5	35	23	21	35	-1.1177	0.012866	0.49034
Cluster-9649.4981	12	12	11	2	2	1	1	2	2.552	0.0045285	0.25468
Cluster-9649.14669	12	10	3	11	1	1	5	4	1.6311	0.03854	0.83723
Cluster-9649.51733	12	5	9	8	2	5	1	3	1.5346	0.042082	0.8615
Cluster-9649.48916	12	18	16	17	4	4	2	12	1.4408	0.011486	0.46
Cluster-9649.37721	12	22	6	20	4	5	5	7	1.4262	0.015277	0.52904
Cluster-9649.50068	12	6	11	14	2	5	6	2	1.4064	0.034385	0.80088
Cluster-9649.24754	12	12	9	9	3	3	5	4	1.3964	0.028095	0.73255
Cluster-9649.13373	12	8	4	15	3	4	3	4	1.383	0.045939	0.88682
Cluster-9649.10811	12	21	18	11	4	5	8	7	1.2783	0.016903	0.55961
Cluster-9649.6365	12	20	13	22	6	4	7	10	1.2194	0.016968	0.56101
Cluster-9649.13106	12	16	21	28	6	3	8	17	1.0905	0.035387	0.80937
Cluster-9649.34603	12	7	4	6	17	8	17	27	-1.3193	0.013671	0.50234
Cluster-9649.13703	11.4	7	9	2	15	9	24	12	-1.1386	0.045019	0.88195
Cluster-9649.23186	11.01	8	5	4.53	12	17.99	20	12	-1.1893	0.021731	0.64251
Cluster-9649.9012	11	6	9	9	1	0	1	1	3.4525	0.0010666	0.095084
Cluster-9649.41484	11	9	6	6	1	3	0	3	2.1189	0.01453	0.51856
Cluster-9649.51328	11	11	15	29	1	8	2	4	2.0204	0.0018972	0.14304
Cluster-9649.20502	11	4	4	10	3	3	1	0	1.94	0.034101	0.798
Cluster-9649.3217	11	7	3	6	3	0	2	2	1.8722	0.040596	0.85135
Cluster-9649.51363	11	3	13	10	0	1	7	2	1.7768	0.038804	0.83938
Cluster-9649.46710	11	5	8	10	3	5	2	1	1.5185	0.043763	0.87396
Cluster-9649.9538	11	10	8	14	5	3	4	3	1.4182	0.025488	0.69626
Cluster-9649.42566	11	35	35	30	6	6	11	16	1.4158	0.0026101	0.17823
Cluster-9649.7167	11	15	10	21	11	5	3	2	1.3264	0.029577	0.74764
Cluster-9649.19680	11	24.1	19.39	9.56	8	3.99	9.01	4.18	1.2574	0.023601	0.67593
Cluster-9649.25027	11	14.99	26	11	7	5	4	12	1.0829	0.0462	0.88833
Cluster-9649.4579	11	0	4	4	9	8	6	34	-1.6258	0.03301	0.78785
Cluster-6879.0	10	7	0	0	0	0	0	1	3.7706	0.029211	0.7463
Cluster-9649.10587	10	3	3	0	0	1	0	0	3.6662	0.020984	0.63047
Cluster-9649.35987	10	8	6	4	1	0	1	1	3.1463	0.0044686	0.25283
Cluster-9649.46495	10	6	9	7	3	2	0	1	2.3179	0.0089937	0.39336
Cluster-9649.18444	10	4	6	5	1	0	1	4	1.9992	0.040086	0.84559
Cluster-9649.3593	10	28	31	17	6	2	1	18	1.611	0.011753	0.46754
Cluster-9649.14904	10	8	12	15	5	3	3	3	1.5776	0.013812	0.50422
Cluster-9649.7384	10	11	9	16	3	4	4	4	1.5154	0.015011	0.52641
Cluster-9649.39042	10	5	6	17	3	3	1	6	1.4554	0.048859	0.90693
Cluster-9649.49664	10	9	7	12	2	3	5	4	1.3449	0.044179	0.87785
Cluster-9649.9779	10	7	24	14	3	4	6	8	1.2871	0.032062	0.77832
Cluster-9649.12949	10	9.86	17.99	14	5	3	3	11	1.1552	0.049957	0.91275
Cluster-9649.46820	10	23	17	10	8	8	6	4	1.1061	0.043357	0.87234
Cluster-9649.18127	10	24	16	12	5	10	5.02	7	1.1054	0.03916	0.84101
Cluster-9649.12309	10	31	47	49	4	29	14	13	1.0622	0.038907	0.84062
Cluster-9649.43471	10	10	10	8	14	23	10	25	-1.0078	0.031136	0.76461
Cluster-9649.11462	10	5	10	23	28	24	19	19	-1.0246	0.023848	0.67751
Cluster-9649.41363	10	8	6	9	16	14	17	19	-1.091	0.018932	0.59696
Cluster-9649.7558	10	10	8	1	17	13	17	16	-1.1998	0.027466	0.72591
Cluster-9649.19236	10	30	17	12	47	83	84	61	-2.0934	1.6154e-09	1.7071e-06
Cluster-9649.20975	9	4	3	6	0	0	0	0	4.8163	0.00048884	0.055031
Cluster-9649.43091	9	11	7	3	0	0	0	1	4.55	0.00040804	0.04817
Cluster-10929.0	9	6	11	4	0	1	0	0	4.5362	0.00037689	0.045813
Cluster-9649.4092	9	3	2	0	0	0	0	0	4.1999	0.014845	0.52378
Cluster-9649.17788	9	4	0	1	0	0	1	0	3.4816	0.036317	0.81535
Cluster-9754.0	9	3	3	2	1	0	1	0	3.0079	0.03176	0.775
Cluster-9649.19064	9	6	6	3	1	0	0	2	2.9392	0.011683	0.46675
Cluster-9649.48015	9	10	11	3	1	0	2	2	2.645	0.005394	0.28295
Cluster-9649.14719	9	10	10	11	2	2	0	3	2.4249	0.0024025	0.16889
Cluster-9649.4457	9	14	8	12	0	0	3	5	2.3544	0.0042168	0.24471
Cluster-9649.24154	9	3	11	5	1	3	2	0	2.1072	0.026587	0.71245
Cluster-9649.49677	9	8	4	15	2	2	2	2	2.0681	0.010067	0.42333
Cluster-9649.15787	9	4	8	14	1	1	1	5	2.0443	0.01534	0.53038
Cluster-9649.40231	9	5	5	12	2	0	2	4.01	1.8698	0.029003	0.74433
Cluster-9649.8889	9	8	12	10	0	4	2	4	1.8697	0.012669	0.48575
Cluster-9649.45552	9	3	5	10	4	0	1	2	1.852	0.046891	0.89393
Cluster-9649.13275	9	13	9	7	1	4	3	2	1.8321	0.013183	0.49413
Cluster-9649.47652	9	5	9	5	1	2	3	2	1.7135	0.03962	0.84232
Cluster-9649.42842	9	16	10	5	1	4	2	6	1.5513	0.032859	0.78658
Cluster-9649.12445	9	7	14	4	4	3	1	3	1.5355	0.044672	0.88013
Cluster-9649.49047	9	17	19	12	3	3	4	9	1.5007	0.011216	0.45249
Cluster-9649.12207	9	8	11	17	2	4.03	2	7	1.4907	0.023451	0.67389
Cluster-9649.15835	9	21	21	10	4	5	0	13	1.406	0.035749	0.81183
Cluster-9649.10832	9	16	12	9	2	3	3	9	1.3638	0.034699	0.80431
Cluster-9649.23758	9	6	9	6	23	11	11	20	-1.2036	0.016971	0.56101
Cluster-9649.45967	9	6	6	3	15	20	11	6	-1.2172	0.040606	0.85135
Cluster-9649.12587	9	19	22	12	33	37	46	22	-1.2661	0.0010667	0.095084
Cluster-9649.40155	8	4	5	2	0	0	0	0	4.6125	0.0013107	0.10995
Cluster-3615.0	8	4	5	2	0	0	0	0	4.6125	0.0013107	0.10995
Cluster-9649.1839	8	0	3	8	0	0	0	0	4.5877	0.0038657	0.23322
Cluster-9649.9349	8	1	2	7	0	0	0	0	4.5177	0.0028782	0.19184
Cluster-670.0	8	0	1	7	0	0	0	1	3.6265	0.025608	0.69662
Cluster-9649.35632	8	2	8	1	0	1	1	0	3.1542	0.025423	0.69618
Cluster-9649.9729	8	2	6	1	0	2	0	0	2.9985	0.041584	0.85669
Cluster-9649.14142	8	5	7	5	1	1	1	0	2.9578	0.0079137	0.35958
Cluster-9649.52280	8	3	6	4	2	0	0	1	2.7245	0.022392	0.65279
Cluster-9649.6484	8	4	2	4	0	0	1	2	2.5281	0.042881	0.86821
Cluster-9649.51564	8	4	4	2	1	1	1	0	2.4963	0.0395	0.84232
Cluster-9649.50425	8	8	12	4	4	1	0	1	2.3201	0.012157	0.47781
Cluster-9649.4289	8	5	5	5	1	3	1	0	2.0973	0.036587	0.81664
Cluster-9649.3155	8	8	5	5	1	3	0	2	2.034	0.029353	0.74632
Cluster-9649.49542	8	8	5	3	1	0	2	3	1.9371	0.045351	0.88276
Cluster-9649.42429	8	8	11	15	4	3	3	1	1.8155	0.0099833	0.42227
Cluster-9649.4967	8	6	3	17	2	3	1	3	1.8138	0.028686	0.73994
Cluster-9649.22237	8	11	11	3	3	5	1	0	1.7682	0.041161	0.85468
Cluster-9649.5675	8	13	10	5	5	4	1	1	1.6119	0.035664	0.81138
Cluster-9649.10008	8	8	10	9	2	0	5	4	1.5785	0.037345	0.8255
Cluster-9649.36930	8	10	9	11	2	5	2	4	1.4505	0.032819	0.78621
Cluster-9649.16007	8	15	15	13	10	3	2	4	1.3221	0.03331	0.79057
Cluster-9246.0	8	15	12	9	4	4	3	6	1.2841	0.03789	0.83137
Cluster-9649.40457	8	13	12	13	6	5	2	6	1.1794	0.048428	0.90284
Cluster-9649.4908	8	12	6	9	25	14	11	16	-1.0083	0.039095	0.84093
Cluster-9649.13535	8	12	3	9	14	7	22	22	-1.1025	0.042204	0.86197
Cluster-9649.1692	8	3	4	8	10	12	13	14	-1.1867	0.034643	0.80403
Cluster-9649.37521	8	16	7	10	43	17.01	22	14	-1.33	0.006167	0.30564
Cluster-9649.6018	8	1	5	0	6	17	8	11	-1.6657	0.032198	0.7796
Cluster-9649.17898	8	6.01	12	21	50	62.4	21.12	22	-1.8513	7.3743e-05	0.013648
Cluster-9649.42407	8	3	2	3	21	22	12	7	-2.0544	0.0014216	0.11663
Cluster-9649.9563	7.01	4	2	5.71	1	0	1	1	2.579	0.031159	0.76461
Cluster-9649.38366	7.01	21.02	7.01	14.01	1	5	2	6	1.7252	0.01403	0.50955
Cluster-9649.50173	7	7	1	1	0	0	0	0	4.3864	0.0054947	0.28527
Cluster-9649.38011	7	3	6	2	1	0	0	0	3.8059	0.0069963	0.33385
Cluster-1833.0	7	2	1	5	0	1	0	0	3.5427	0.018277	0.58462
Cluster-8948.0	7	3	4	6	0	0	1	1	3.2335	0.014815	0.52354
Cluster-9649.22624	7	1	2	2	1	0	0	0	3.2325	0.040687	0.85211
Cluster-9649.18741	7	5	4	3	0	0	0	2	3.1857	0.020198	0.61925
Cluster-4546.0	7	5	4	3	0	2	0	0	3.159	0.021006	0.63047
Cluster-9649.37319	7	0	6	4	1	0	1	0	2.9787	0.043483	0.8728
Cluster-2464.0	7	4	4	1	0	0	2	0	2.9177	0.045528	0.88488
Cluster-9871.0	7	2	4	2	1	0	0	1	2.8337	0.046349	0.88959
Cluster-9649.13579	7	6	13	4	3	0	1	0	2.7991	0.007819	0.35775
Cluster-3202.0	7	4	6	5	1	1	0	1	2.7845	0.014716	0.52161
Cluster-9649.49676	7	9	2	3	3	0	0	0	2.7276	0.032729	0.78528
Cluster-9649.44301	7	5	4	4	0	0	3	0	2.6383	0.03309	0.78785
Cluster-4628.0	7	4	6	1	0	1	0	2	2.5271	0.046925	0.89401
Cluster-9649.52602	7	10	2	3	1	1	0	2	2.4026	0.031276	0.76634
Cluster-9649.43964	7	4	2	8	1	1	2	0	2.2829	0.038131	0.8339
Cluster-9649.52215	7	6	2	8	1	0	2	2	2.1188	0.038074	0.83348
Cluster-9649.17630	7	4	13	5	1	2	2	2	1.949	0.025501	0.69626
Cluster-9649.5390	7	5	6	10	2	2	1	2	1.8988	0.025939	0.6993
Cluster-9649.13895	7	15	3	7	2	2	2	3	1.7533	0.032801	0.78606
Cluster-9649.2309	7	19	12	16	6.99	5	2	1	1.7343	0.0090272	0.3943
Cluster-9649.37712	7	7	11	10	0	3	2	6	1.584	0.040133	0.84603
Cluster-9649.4716	7	15	6	6	4	4	1	2	1.5386	0.045499	0.88458
Cluster-9649.9183	7	9	10	7	4	4	1	2	1.4836	0.045345	0.88276
Cluster-9649.52329	7	12	11	13	1	6	3	6	1.3303	0.04209	0.8615
Cluster-9649.23856	7	17	19	17	7	7	4	8	1.1043	0.039016	0.84062
Cluster-9649.8350	7	7	9	4	15	7	14	18.03	-1.0848	0.04434	0.87801
Cluster-7290.0	7	11	6	4	11	19	10	16	-1.0854	0.042695	0.8666
Cluster-9649.14568	7	17	6	12.99	37	21	14	19	-1.1808	0.013062	0.49239
Cluster-9649.11540	7	3	9	10	22	16.99	11	13	-1.2304	0.017984	0.5793
Cluster-9649.9422	7	4	7	4	8	14	17	10	-1.2568	0.029171	0.74602
Cluster-9649.15012	7	3	4	3	8	5	15	13	-1.3523	0.039408	0.84232
Cluster-9649.10120	7	1	7	6	24	10	6	11	-1.3846	0.032561	0.78431
Cluster-9649.19731	6.04	6	5.02	6	8	18	12	11.01	-1.1919	0.033515	0.79183
Cluster-61.0	6	2	3	3	0	0	0	0	4.1645	0.0066739	0.32462
Cluster-9649.48545	6	1	5	0	0	0	0	0	3.9515	0.028373	0.73562
Cluster-9649.51563	6	2	1	2	0	0	0	0	3.8325	0.022667	0.65887
Cluster-175.0	6	0	2	3	0	0	0	0	3.8165	0.034837	0.80511
Cluster-9649.52904	6	6	0	5	0	0	0	1	3.7307	0.014828	0.52362
Cluster-9649.51002	6	6	4	12	2	0	0	0	3.6947	0.0041074	0.24049
Cluster-9649.2138	6	2	13	5	0	0	0	2	3.6086	0.0072197	0.33957
Cluster-9649.19661	6	1	6	2	0	1	0	0	3.5359	0.018336	0.58519
Cluster-4304.0	6	5	2	0	0	1	0	0	3.3646	0.03925	0.84147
Cluster-9649.49167	6	3	0	3	0	1	0	0	3.2358	0.049728	0.9111
Cluster-9649.15826	6	2	3	1	0	0	1	0	3.2324	0.038226	0.83432
Cluster-9649.52530	6	3	5	6	0	1	0	1	3.2287	0.014534	0.51856
Cluster-9649.2873	6	0	6	5	0	1	0	1	2.99	0.041964	0.85974
Cluster-9649.41401	6	2	4	4	1	1	0	0	2.8987	0.036256	0.81535
Cluster-9649.51451	6	2	4	3	0	1	0	1	2.8253	0.044249	0.878
Cluster-9649.38622	6	3	5	7	0	2	0	1	2.7069	0.022167	0.64983
Cluster-9649.49097	6	2	8	2	0	1	1	1	2.493	0.043142	0.87107
Cluster-5765.0	6	5	4	7	0	2	1	1	2.3606	0.025673	0.69708
Cluster-6989.0	6	2	6	7	1	0	2	1	2.2874	0.036018	0.81375
Cluster-9649.21308	6	2	5	8	1	1	2	0	2.2717	0.037874	0.83137
Cluster-9649.17785	6	24	3	2	2	1	2	2	2.2612	0.019432	0.60578
Cluster-9649.49148	6	10	13	5	0	1	4	2	2.1839	0.012622	0.48533
Cluster-9649.1216	6	9	13	4	1	3	0	3	2.1061	0.017769	0.57448
Cluster-9649.2849	6	14	5	8	2	0	2	4	1.9725	0.020524	0.62266
Cluster-9649.17261	6	2	16	4	2	1	2	2	1.8928	0.042875	0.86821
Cluster-9649.46994	6	5	4	9	3	2	1	0	1.8837	0.048574	0.90387
Cluster-9649.50864	6	13	5	9.86	0	6	3	0	1.7991	0.045113	0.88195
Cluster-9649.10824	6	13	3	6	1	3	2	2	1.7228	0.046894	0.89393
Cluster-9649.50170	6	5	6	13	4	1	2	2	1.6261	0.046007	0.88708
Cluster-9649.14171	6	28	10	15	4	5	4	5	1.6207	0.010091	0.4237
Cluster-9649.6700	6	3	7	7	8	11	16	13	-1.1636	0.039573	0.84232
Cluster-9649.6079	6	5	6	7	13	12	15	10	-1.1638	0.030347	0.75501
Cluster-9649.5415	6	15	13	16	29	22	37	16	-1.1725	0.0062722	0.30968
Cluster-9649.4188	6	4	1	8	18	6	6	17	-1.3893	0.038847	0.83972
Cluster-9649.43726	6	5	2	3	10	10	14.97	6	-1.4546	0.027421	0.72535
Cluster-9649.18307	6	1	6	4	12	11	5	17	-1.4902	0.023532	0.67505
Cluster-3779.0	5	1	8	8	0	0	0	0	4.7842	0.00080959	0.078466
Cluster-9649.47818	5	1	5	6	0	0	0	0	4.4208	0.0030648	0.19882
Cluster-9649.50051	5	6	3	2	0	0	0	0	4.3657	0.0032798	0.20883
Cluster-9649.50292	5	2	4	5	0	0	0	0	4.3416	0.0032717	0.20853
Cluster-9649.49867	5	3	3	3	0	0	0	0	4.1627	0.0060395	0.30146
Cluster-9649.44655	5	1	5	1	0	0	0	0	3.9398	0.018025	0.58005
Cluster-9649.51343	5	3	7	4	0	0	0	1	3.8684	0.0049014	0.26578
Cluster-9649.45925	5	1	1	12	0	0	0	1	3.8484	0.010747	0.43983
Cluster-9649.41781	5	1	4	1	0	0	0	0	3.8185	0.024366	0.68312
Cluster-307.0	5	2	2	1	0	0	0	0	3.6936	0.030944	0.76276
Cluster-9649.18089	5	3	0	7	1	0	0	0	3.5313	0.025458	0.69626
Cluster-5842.0	5	6	3	0	0	0	0	1	3.4643	0.030063	0.75295
Cluster-720.0	5	3	4	16	0	0	1	2	3.1193	0.0084479	0.37805
Cluster-9649.49680	5	4	7	0	1	0	0	1	2.9258	0.04959	0.91007
Cluster-9649.6351	5	5	1	5	0	0	2	0	2.904	0.045135	0.88195
Cluster-9649.9263	5	3	5	3	0	1	1	0	2.8991	0.034836	0.80511
Cluster-9649.2920	5	3	1	10	1	0	0	2	2.5798	0.044632	0.88013
Cluster-9649.41659	5	9	6	18.97	4	2	0	0	2.5711	0.0060057	0.30106
Cluster-9649.19719	5	6	2	5	1	1	1	0	2.4852	0.038186	0.83397
Cluster-9649.7165	5	2	9	11	0	1	1	3	2.3332	0.022103	0.64881
Cluster-9649.7930	5	6	8	5	3	0	1	1	2.1642	0.029097	0.74602
Cluster-9649.52072	5	10	3	5	1	2	1	1	2.113	0.033787	0.794
Cluster-8643.0	5	8	6	7	0	1	0	5	2.0562	0.039493	0.84232
Cluster-9649.50907	5	7	6	6	2	1	2	1	1.8992	0.037164	0.82263
Cluster-9649.49744	5	11	5	14	0	2	1	6	1.8832	0.028854	0.74312
Cluster-9649.42171	5	4	7	12	5	1	0	1	1.8806	0.045993	0.88708
Cluster-9649.8427	5	12	8	5	2	1	5	0	1.7984	0.043124	0.87107
Cluster-9649.51756	5	8	5	11	2	0	4	2	1.7544	0.042137	0.86168
Cluster-9649.12259	5	8	14	7	1	3.02	1.9	4	1.6688	0.03061	0.75811
Cluster-9649.44050	5	14	14	13	4	3	5	3	1.5075	0.019721	0.6107
Cluster-9649.8546	5	23	9	9	4	4	2	6	1.4438	0.035895	0.81294
Cluster-9649.10794	5	12	14	9.1	3.29	2	5	4	1.4138	0.037548	0.82888
Cluster-9649.7077	5	11	18	15	32	29	14	23	-1.1124	0.011594	0.46375
Cluster-8863.0	5	4	5	4	8	8	8	19	-1.3331	0.032249	0.77982
Cluster-9649.37469	5	6	7	8	12	17	17	18	-1.3998	0.0048213	0.26302
Cluster-9649.9247	5	6	3	7	12	15	19	10	-1.5212	0.0066654	0.32448
Cluster-9649.32010	5	12	8	9	17	26	31	19	-1.5571	0.00059249	0.063431
Cluster-9649.21389	5	8	4	5	11	24	14	12	-1.5722	0.0046642	0.25876
Cluster-9649.13359	5	3	2	2	5	8	8	14	-1.6162	0.025772	0.69775
Cluster-9649.9898	5	2	3	5	16	6	12	12	-1.713	0.0078456	0.35828
Cluster-9649.10463	5	3	2	4	10	12	16	7	-1.7891	0.0063095	0.31105
Cluster-9597.0	5	1	4	4	16	16	8	12	-1.995	0.0017703	0.13566
Cluster-9649.47772	5	2	0	0	4	16	2	7	-2.1154	0.040223	0.84675
Cluster-9649.44707	5	7	0	1	25	14	35	4	-2.6791	0.00050804	0.056513
Cluster-9649.20688	4.21	6.74	6.58	8.27	15.02	10.3	14.85	16.13	-1.2061	0.019766	0.61145
Cluster-9649.51637	4	2	9	3	0	0	0	0	4.5048	0.0021744	0.15812
Cluster-866.0	4	4	2	5	0	0	0	0	4.2543	0.0045025	0.25343
Cluster-2077.1	4	2	2	7	0	0	0	0	4.2405	0.005563	0.28722
Cluster-4026.0	4	0	1	10	0	0	0	0	4.2227	0.015654	0.53503
Cluster-5409.0	4	5	3	1	0	0	0	0	4.0678	0.010294	0.42822
Cluster-9649.50420	4	3	5	0	0	0	0	0	3.9471	0.023656	0.67637
Cluster-4051.1	4	2	6	0	0	0	0	0	3.9404	0.025627	0.6967
Cluster-11665.0	4	1	3	4	0	0	0	0	3.9249	0.01513	0.52715
Cluster-9649.43440	4	8	3	4	1	0	0	0	3.8831	0.0049605	0.26749
Cluster-1132.0	4	4	4	7	0	1	0	0	3.8634	0.0047558	0.26097
Cluster-90.0	4	1	6	0	0	0	0	0	3.8119	0.038662	0.83818
Cluster-27.0	4	1	3	3	0	0	0	0	3.8045	0.021205	0.63354
Cluster-9649.45932	4	0	3	4	0	0	0	0	3.7947	0.033741	0.79349
Cluster-9649.9496	4	0	2	5	0	0	0	0	3.7923	0.035573	0.81097
Cluster-9649.52671	4	7	4	2	1	0	0	0	3.7267	0.0086398	0.38248
Cluster-9649.5877	4	4	7	2	1	0	0	0	3.7133	0.0088744	0.38935
Cluster-9649.34363	4	3	2	1	0	0	0	0	3.6912	0.02959	0.74764
Cluster-9649.44488	4	3	0	3	0	0	0	0	3.6871	0.043792	0.87396
Cluster-9649.52750	4	2	1	3	0	0	0	0	3.6785	0.030365	0.75501
Cluster-9649.50607	4	0	4	2	0	0	0	0	3.6654	0.046916	0.89401
Cluster-9649.21408	4	0	3	3	0	0	0	0	3.6628	0.045877	0.88679
Cluster-9649.51669	4	0	3	3	0	0	0	0	3.6628	0.045877	0.88679
Cluster-567.0	4	8	3	1	0	0	1	0	3.6492	0.013505	0.49995
Cluster-764.0	4	3	9	0	0	0	1	0	3.6268	0.021328	0.63631
Cluster-9649.1501	4	2	1	9	1	0	0	0	3.6075	0.016191	0.54513
Cluster-3483.0	4	5	2	4	1	0	0	0	3.5395	0.014221	0.51365
Cluster-6346.0	4	2	2	1	0	0	0	0	3.5373	0.043342	0.87234
Cluster-5379.0	4	2	1	2	0	0	0	0	3.5345	0.043571	0.873
Cluster-9649.11555	4	2	6	3	0	0	1	0	3.5261	0.015187	0.52815
Cluster-2182.0	4	1	2	2	0	0	0	0	3.526	0.044294	0.878
Cluster-9649.17329	4	8	3	9	0	1	0	1	3.4904	0.0073152	0.34235
Cluster-9649.12270	4	6	4	0	0	0	1	0	3.4569	0.029649	0.74801
Cluster-9649.41488	4	6	3	0	0	0	0	1	3.3548	0.038492	0.83693
Cluster-9649.3940	4	5	0	4	0	1	0	0	3.3408	0.03799	0.83243
Cluster-7839.1	4	4	3	2	0	0	0	1	3.3377	0.024866	0.68859
Cluster-9649.34432	4	3	3	3	0	0	1	0	3.3301	0.024162	0.68117
Cluster-9649.40902	4	2	3	4	1	0	0	0	3.3226	0.02539	0.69604
Cluster-9649.43553	4	6	1	1	0	0	1	0	3.2417	0.040942	0.85342
Cluster-9649.11244	4	3	2	3	1	0	0	0	3.218	0.033241	0.79053
Cluster-9920.0	4	1	5	2	0	0	0	1	3.2077	0.039189	0.84101
Cluster-9649.49340	4	3	1	3	0	0	1	0	3.0967	0.047919	0.89857
Cluster-674.0	4	2	3	2	0	0	1	0	3.092	0.045678	0.88524
Cluster-9649.41282	4	5	6	3	2	0	0	0	3.0675	0.025957	0.6993
Cluster-7836.0	4	6	3	4	2	0	0	0	2.9899	0.031885	0.77717
Cluster-9649.51910	4	5	2	6	1	1	0	0	2.9832	0.029443	0.74647
Cluster-9649.3651	4	2	10	1	1	1	0	0	2.9753	0.03908	0.84089
Cluster-9649.13084	4	7	5	0	0	0	1	1	2.9341	0.048901	0.90693
Cluster-9649.13654	4	6	3	3	1	1	0	0	2.9067	0.034795	0.80511
Cluster-9649.51798	4	3	6	3	0	1	1	0	2.8932	0.035615	0.81138
Cluster-9292.1	4	3	5	4	1	1	0	0	2.8919	0.034632	0.80403
Cluster-9649.41638	4	12	6	1	1	1	0	1	2.8659	0.018288	0.58462
Cluster-3079.1	4	2	2	7	0	1	0	1	2.8066	0.048414	0.90284
Cluster-9649.3416	4	3	4	4	1	0	1	0	2.8006	0.042916	0.86865
Cluster-9649.11517	4	4	6	3	0	0	1	2	2.4269	0.049459	0.90898
Cluster-9649.49187	4	9	9	6	0	4	1	0	2.3667	0.019649	0.60956
Cluster-9649.3124	4	13	8	1	1	0	0	4	2.3395	0.039285	0.84161
Cluster-9649.40793	4	10	2	5	2	2	0	0	2.2934	0.044819	0.88173
Cluster-9649.44408	4	5	14	3	1	0	4	0	2.2548	0.037964	0.83216
Cluster-3027.0	4	9	4	2.99	0	2	1	1	2.236	0.042963	0.86932
Cluster-9649.6181	4	5	8	3	1	1	2	0	2.21	0.04322	0.8713
Cluster-9649.18705	4	7	3	8	1	1	0	3	2.0586	0.046055	0.88708
Cluster-9649.2627	4	9	9	12	3	1	1	4	1.8215	0.022418	0.65311
Cluster-9649.6282	4	9	2	15	4	2	1	1	1.7894	0.049101	0.90771
Cluster-9649.45788	4	20	15	11	3	7	5	4	1.2905	0.044035	0.87667
Cluster-9649.44163	4	11	10	19	27.12	26	22	14	-1.1396	0.01433	0.51475
Cluster-9649.4420	4	5	6	7	8	17	7	14	-1.1642	0.046872	0.89393
Cluster-9649.16830	4	3	8	3	10	12	7	11	-1.2517	0.046634	0.89109
Cluster-9649.13474	4	6	2	11	12	16	14	13	-1.3657	0.016433	0.54903
Cluster-9649.15515	4	8	3	5	10	10	9	20	-1.3694	0.021685	0.64213
Cluster-9649.23473	4	6	3	7	28	5	10	8	-1.457	0.028701	0.74005
Cluster-9649.10801	4	21	18	12	31	28	45	42	-1.5066	0.00017568	0.026645
Cluster-9649.48906	4	2	7	4	5	12	20	9	-1.5492	0.019526	0.6079
Cluster-9649.10770	4	1	5	0	7	4	14	6	-1.7296	0.043554	0.87293
Cluster-8780.1	4	1	0	3	5	11	7	4	-1.8589	0.037536	0.82888
Cluster-9649.1234	4	1	0	1	9	11	3	1	-2.099	0.048946	0.90693
Cluster-9649.13029	4	38	10	3	3	193	42	50	-2.4792	0.041169	0.85468
Cluster-9649.19163	4	13	2	3	132	273	15	4	-4.3785	0.00048122	0.054608
Cluster-9649.2262	3	1	12	0	0	0	0	0	4.3307	0.013024	0.49238
Cluster-16.0	3	4	4	4	0	0	0	0	4.2494	0.0041521	0.24246
Cluster-9649.7128	3	7	2	1	0	0	0	0	4.0723	0.011708	0.46675
Cluster-9649.5925	3	7	2	1	0	0	0	0	4.0723	0.011708	0.46675
Cluster-9649.41592	3	4	1	5	0	0	0	0	4.0462	0.010804	0.44161
Cluster-11443.0	3	2	7	1	0	0	0	0	4.0419	0.012527	0.48414
Cluster-9649.785	3	1	4	5	0	0	0	0	4.028	0.011262	0.45338
Cluster-9649.51261	3	6	2	1	0	0	0	0	3.9554	0.015672	0.53506
Cluster-9649.51351	3	5	0	3	0	0	0	0	3.8246	0.032379	0.78195
Cluster-9649.35971	3	4	3	1	0	0	0	0	3.8211	0.020474	0.62249
Cluster-355.0	3	4	1	3	0	0	0	0	3.8166	0.020666	0.62454
Cluster-977.0	3	2	6	0	0	0	0	0	3.8096	0.03532	0.80937
Cluster-9649.45661	3	3	0	5	0	0	0	0	3.805	0.033639	0.79303
Cluster-9649.44002	3	6	0	1	0	0	0	0	3.7066	0.049146	0.90771
Cluster-8606.0	3	5	3	6	0	1	0	0	3.7063	0.0083236	0.37455
Cluster-9649.51884	3	2	5	7	0	0	0	1	3.6913	0.0095983	0.41076
Cluster-5149.0	3	4	1	2	0	0	0	0	3.6864	0.029879	0.75006
Cluster-35.0	3	3	2	2	0	0	0	0	3.6785	0.027273	0.72344
Cluster-8430.0	3	3	2	2	0	0	0	0	3.6785	0.027273	0.72344
Cluster-2509.0	3	13	0	0	0	0	1	0	3.6733	0.038975	0.84062
Cluster-9649.50481	3	2	3	2	0	0	0	0	3.6709	0.027713	0.72834
Cluster-2486.0	3	2	1	4	0	0	0	0	3.6659	0.031153	0.76461
Cluster-240.0	3	2	1	4	0	0	0	0	3.6659	0.031153	0.76461
Cluster-9649.42587	3	2	1	4	0	0	0	0	3.6659	0.031153	0.76461
Cluster-932.0	3	2	0	5	0	0	0	0	3.6633	0.047799	0.89839
Cluster-2033.0	3	0	5	2	0	0	0	0	3.6548	0.048573	0.90387
Cluster-104.0	3	0	3	4	0	0	0	0	3.6495	0.047053	0.89438
Cluster-9649.52405	3	5	2	5	0	0	0	1	3.5314	0.014912	0.52528
Cluster-9649.50340	3	2	2	2	0	0	0	0	3.5233	0.040582	0.85135
Cluster-9649.10629	3	1	4	1	0	0	0	0	3.5176	0.04782	0.89847
Cluster-9649.44118	3	1	2	3	0	0	0	0	3.512	0.044263	0.878
Cluster-9649.50783	3	6	3	1	1	0	0	0	3.344	0.028383	0.73562
Cluster-9649.14086	3	7	1	1	0	0	1	0	3.24	0.042424	0.86375
Cluster-7051.0	3	5	1	2	0	0	1	0	3.1038	0.049355	0.90811
Cluster-9649.43263	3	2	3	3	1	0	0	0	3.0812	0.045325	0.88276
Cluster-2688.0	3	2	11	2	0	2	0	0	3.0483	0.036408	0.81535
Cluster-867.0	3	6	5	2	0	0	2	0	2.9015	0.042187	0.86197
Cluster-5263.0	3	2	7	3	0	0	1	1	2.8066	0.04725	0.89575
Cluster-11383.0	3	2	3	7	0	1	0	1	2.8002	0.047732	0.89829
Cluster-9649.7607	3	6	5	5	3	0	0	0	2.5541	0.041568	0.85669
Cluster-9649.48145	3	8.2	6	8	2	0	1	1	2.5413	0.015083	0.52715
Cluster-9649.5327	3	9	3	3	2	0	0	1	2.5094	0.045174	0.88195
Cluster-9649.47284	3	8	7	6	2	0	0	2	2.4987	0.020385	0.62138
Cluster-9649.1970	3	4	9	9	1	2	1	1	2.2015	0.024761	0.68801
Cluster-9649.10961	3	3	5	9	1	2	1	0	2.1898	0.047625	0.89795
Cluster-9649.6057	3	13	4	8	1	2	3	0	2.1105	0.029203	0.7463
Cluster-9649.24122	3	4	8	7	0	1.29	2	2	2.032	0.045806	0.88661
Cluster-10846.0	3	8	9	6	4	0	0	2	2.0207	0.042336	0.86304
Cluster-9649.14924	3	7	6	10	9	8	18	19	-1.1519	0.040887	0.85342
Cluster-9649.16832	3	10	5	5	15	12	7	16.99	-1.2346	0.033344	0.79057
Cluster-9649.42598	3	6	6	4	16	9	8	9	-1.2459	0.042249	0.8622
Cluster-9649.25764	3	3	6	5.02	10	11	7	12	-1.3354	0.03237	0.78195
Cluster-9649.40578	3	5	3	2	14	7	7	5	-1.4432	0.046745	0.89249
Cluster-9649.20653	3	9	7.06	5	15	18.58	16	12	-1.4744	0.0054823	0.28527
Cluster-9649.42480	3	6	3	5	9	13	15	8	-1.5108	0.014764	0.5223
Cluster-9649.37480	3	6	5	11	16	22	12	20	-1.5913	0.002265	0.16219
Cluster-9649.4884	3	2	4	3	4	13	6	11	-1.5984	0.029416	0.74647
Cluster-9649.43111	3	5	2	1	9	3	9	11	-1.6131	0.038001	0.83243
Cluster-9649.4368	3	3	3	1	1	6	10	16	-1.7864	0.035829	0.81239
Cluster-9649.47558	3	2	2	5	8	6	10	16	-1.8243	0.0093348	0.40317
Cluster-9649.44577	3	3	2	0	5	14	5	4	-1.9029	0.033347	0.79057
Cluster-9649.15397	3	0	2	1	4	7	3	8	-1.9569	0.045003	0.88195
Cluster-9649.15532	3	6	2	1	7	15	12	10	-1.9635	0.0050919	0.27212
Cluster-9649.20850	3	1	1	1	3	9.98	5	4	-1.9716	0.041433	0.85628
Cluster-9649.5500	3	2.56	0	2	12	3	4	11	-1.9753	0.025732	0.69775
Cluster-11076.0	3	1	2	1	5	10	5	7	-2.04	0.018606	0.59061
Cluster-9649.49350	3	2	1	1	10	4	11	4	-2.1473	0.014675	0.52085
Cluster-9649.7976	3	0	1	0	5	2	9	3	-2.3361	0.04615	0.88791
Cluster-9649.7442	3	8	13	9	13	2	137	22	-2.5341	0.025195	0.69304
Cluster-9649.37551	2.03	8.02	17.08	9	1.01	2.02	3.01	5	1.6081	0.046439	0.89002
Cluster-469.0	2	0	14	2	0	0	0	0	4.4833	0.0083007	0.37378
Cluster-9649.44076	2	9	1	3	0	0	0	0	4.2708	0.0070193	0.33398
Cluster-9649.52378	2	9	0	4	0	0	0	0	4.2698	0.011712	0.46675
Cluster-9649.9395	2	6	6	0	0	0	0	0	4.1641	0.014525	0.51856
Cluster-9649.16933	2	5	3	4	0	0	0	0	4.1506	0.0065541	0.3207
Cluster-9649.5959	2	6	2	3	0	0	0	0	4.0543	0.010074	0.42336
Cluster-9649.45995	2	4	0	7	0	0	0	0	4.0339	0.020528	0.62266
Cluster-9649.42862	2	2	4	5	0	0	0	0	4.0264	0.010266	0.42782
Cluster-9649.2342	2	5	0	5	0	0	0	0	3.9321	0.025757	0.69775
Cluster-9649.49657	2	2	5	3	0	0	0	0	3.9167	0.01444	0.51755
Cluster-9649.11697	2	0	5	5	0	0	0	0	3.8974	0.02767	0.72779
Cluster-9649.43455	2	7	10.01	0	0	1	0	0	3.8743	0.012343	0.48085
Cluster-9649.9850	2	5	0	4	0	0	0	0	3.8127	0.034164	0.798
Cluster-9649.46272	2	4	2	3	0	0	0	0	3.8074	0.019414	0.60569
Cluster-9649.46059	2	2	7	0	0	0	0	0	3.7999	0.038279	0.83468
Cluster-3690.0	2	3	0	6	0	0	0	0	3.7929	0.036498	0.81585
Cluster-9649.2646	2	2	2	5	0	0	0	0	3.7887	0.021455	0.63953
Cluster-1001.0	2	1	5	3	0	0	0	0	3.786	0.02336	0.67277
Cluster-9649.19311	2	0	7	2	0	0	0	0	3.7798	0.039787	0.84274
Cluster-9649.52362	2	0	1	8	0	0	0	0	3.7645	0.046158	0.88791
Cluster-198.0	2	7	4	4	0	0	0	1	3.7123	0.0089576	0.39205
Cluster-9649.14239	2	3	5	0	0	0	0	0	3.674	0.046853	0.89392
Cluster-9649.45612	2	4	0	4	0	0	0	0	3.6716	0.046368	0.88959
Cluster-5691.0	2	3	0	5	0	0	0	0	3.6608	0.04802	0.89944
Cluster-9649.820	2	2	11	1	0	0	0	1	3.6071	0.0191	0.60105
Cluster-9649.51172	2	2	5	7	0	0	0	1	3.5985	0.01345	0.49899
Cluster-11501.0	2	4	2	1	0	0	0	0	3.5322	0.043769	0.87396
Cluster-8947.0	2	5	3	5	1	0	0	0	3.5249	0.014991	0.52625
Cluster-3698.0	2	2	3	2	0	0	0	0	3.5123	0.041478	0.8563
Cluster-9649.11903	2	2	2	3	0	0	0	0	3.5095	0.041703	0.85669
Cluster-9649.44308	2	2	2	3	0	0	0	0	3.5095	0.041703	0.85669
Cluster-9649.49707	2	6	2	3	0	0	1	0	3.3326	0.027145	0.7215
Cluster-195.0	2	8	6	5	0	0	0	2	3.3102	0.015235	0.52866
Cluster-9649.15525	2	3	2	6	0	1	0	0	3.3096	0.028318	0.73509
Cluster-9649.51961	2	2	4	5	0	0	0	1	3.3058	0.02787	0.72911
Cluster-2154.0	2	3	1	6	0	1	0	0	3.1958	0.040783	0.85342
Cluster-9649.11102	2	1	4	5	0	0	0	1	3.1851	0.040811	0.85342
Cluster-9649.46435	2	5	2	2	0	0	1	0	3.0948	0.047455	0.89732
Cluster-9649.43801	2	3	4	2	0	0	1	0	3.0814	0.046546	0.89068
Cluster-9649.45479	2	2	3	4	1	0	0	0	3.0703	0.047504	0.89758
Cluster-9649.1181	2	7	1	7	1	0	1	0	2.9778	0.036815	0.81825
Cluster-9649.47321	2	8	5	1	0	1	0	1	2.9236	0.042404	0.86363
Cluster-9649.6203	2	4	2	8	0	0	0	2	2.9073	0.046268	0.88898
Cluster-4249.0	2	5	3	6	0	0	1	1	2.9012	0.036817	0.81825
Cluster-9649.41453	2	4	9	5	0	3	0	0	2.6038	0.041167	0.85468
Cluster-7945.0	2	13	4	4	1	1	0	2	2.4522	0.028921	0.74415
Cluster-9649.40385	2	9	11	3	1	1	2	2	1.9631	0.043886	0.87531
Cluster-9649.6049	2	9	7	15	2	2	2	2	1.9269	0.023143	0.66768
Cluster-9649.49406	2	8	7	11	1	3	3	0	1.8667	0.045423	0.88363
Cluster-6599.0	2	9	8	23	1	6	3	2	1.6699	0.039798	0.84274
Cluster-9649.18352	2	3	14	19	2	2	2	5	1.6688	0.047867	0.89847
Cluster-9649.19491	2	14	12	9	4	2	2	3	1.6476	0.033561	0.79183
Cluster-9649.8841	2	3	5	3	8	8	8	9	-1.4452	0.036406	0.81535
Cluster-9649.17071	2	4	2	9	10	13	11	12	-1.5464	0.014658	0.52072
Cluster-9649.44264	2	8.08	8	4.02	21.72	9.11	13	17	-1.5672	0.0061472	0.30489
Cluster-9649.6900	2	3	4	2	8	10	7	6	-1.6004	0.029926	0.75096
Cluster-9649.4584	2	1	3	4	5	6	10	9	-1.6893	0.02924	0.7463
Cluster-9649.21495	2	3	1	3	11	5	5	8	-1.7804	0.026634	0.7125
Cluster-9649.797	2	3	1	1	6	5	6	7	-1.8609	0.033574	0.79185
Cluster-9649.11135	2	1	3	0	3	9	5	5	-1.9727	0.043784	0.87396
Cluster-9649.8977	2	3	14	5	15	34	9	30	-1.9816	0.0010097	0.092007
Cluster-9649.14277	2	2	1	1.01	5	4	7.96	6	-2.0273	0.027837	0.72911
Cluster-9649.14407	2	1	1	2	5	14	1	4	-2.1105	0.036974	0.82063
Cluster-9649.49133	2	1	2	0	4	12	3	3	-2.242	0.033043	0.78785
Cluster-6460.1	2	1	1	1	4	3	4	12	-2.2636	0.024441	0.68392
Cluster-9649.35732	2	2	3	6	38	6	10	5	-2.3103	0.0028071	0.18864
Cluster-9649.1627	2	1	0	3	6	12	7	5	-2.4332	0.0074517	0.34676
Cluster-9649.45510	2	0	2	1	8	7	8	3	-2.4925	0.010553	0.43541
Cluster-9649.13511	2	1	0	0	1	3	2	12	-2.6063	0.048572	0.90387
Cluster-7475.0	2	0	0	1	4	5	0	9	-2.6424	0.049182	0.90771
Cluster-9649.12278	2	0	0	0	8	2	5	1	-3.1039	0.034729	0.80431
Cluster-9649.39752	2	0	0	0	6	4	4	3	-3.1827	0.021049	0.63089
Cluster-9649.13362	1.06	2	1	2	5	5	8.95	4	-2.0467	0.027588	0.72737
Cluster-687.0	1	5	0	9	0	0	0	0	4.231	0.014801	0.52333
Cluster-6272.0	1	4	2	7	0	0	0	0	4.1319	0.009317	0.40274
Cluster-9649.21469	1	4	1	8	0	0	0	0	4.1296	0.011393	0.45738
Cluster-9649.46624	1	1	11	0	0	0	0	0	4.0199	0.031935	0.77753
Cluster-9445.0	1	7	0	4	0	0	0	0	3.9393	0.029601	0.74764
Cluster-3676.0	1	6	4	1	0	0	0	0	3.9386	0.018321	0.58501
Cluster-41.0	1	0	4	7	0	0	0	0	3.8832	0.033076	0.78785
Cluster-24.0	1	8	1	1	0	0	0	0	3.8322	0.029974	0.75159
Cluster-9649.46296	1	7	3	0	0	0	0	0	3.8277	0.038686	0.83818
Cluster-9649.12750	1	4	3	3	0	0	0	0	3.7982	0.021497	0.63991
Cluster-9649.10880	1	3	7	0	0	0	0	0	3.7976	0.040964	0.85342
Cluster-9649.2830	1	4	1	5	0	0	0	0	3.7934	0.025663	0.69708
Cluster-11627.0	1	7	1	1	0	0	0	0	3.6929	0.039524	0.84232
Cluster-8157.0	1	5	2	2	0	0	0	0	3.6742	0.032185	0.77956
Cluster-8998.0	1	3	5	1	0	0	0	0	3.661	0.035358	0.80937
Cluster-10165.0	1	1	6	2	0	0	0	0	3.6423	0.038722	0.83868
Cluster-9649.47946	1	1	2	6	0	0	0	0	3.6319	0.039505	0.84232
Cluster-2344.0	1	5	5	5	0	1	0	0	3.6098	0.013162	0.49406
Cluster-7639.0	1	5	1	2	0	0	0	0	3.5271	0.048898	0.90693
Cluster-4690.0	1	3	3	2	0	0	0	0	3.5097	0.044468	0.87888
Cluster-854.0	1	3	2	3	0	0	0	0	3.5069	0.044707	0.88015
Cluster-8098.0	1	2	2	4	0	0	0	0	3.4954	0.046975	0.89418
Cluster-7058.1	1	2	2	4	0	0	0	0	3.4954	0.046975	0.89418
Cluster-9649.7707	1	1	3	10	0	1	0	0	3.4874	0.025759	0.69775
Cluster-9649.51491	1	4	5	2	0	0	0	1	3.2022	0.039588	0.84232
Cluster-9649.50069	1	8	6	3	2	0	0	0	3.0623	0.033677	0.79303
Cluster-9649.7647	1	4	8	4	1	1	0	0	2.9635	0.035314	0.80937
Cluster-9649.5620	1	5	4	5	1	0	1	0	2.7887	0.049928	0.91268
Cluster-9649.47320	1	12	3	6	1	1	0	2	2.381	0.039334	0.84212
Cluster-9649.7827	1	9	6	5	1	2.39	0	1	2.2897	0.042743	0.86702
Cluster-9649.18272	1	12	4	14	1	2	0	3	2.2734	0.024966	0.6902
Cluster-9649.8095	1	6	4	4	12	9	6	10	-1.4015	0.038977	0.84062
Cluster-9649.51900	1	8	5	4	10	11	6	21	-1.494	0.023025	0.66522
Cluster-9649.11965	1	2	8	1	6	14	7	8	-1.6589	0.035079	0.80755
Cluster-9649.47441	1	4	11	4	13	20	12	17	-1.7427	0.0034732	0.21722
Cluster-9649.53073	1	1	2	3	6	3	7	9	-1.9339	0.029423	0.74647
Cluster-9649.11259	1	2	2	1	7	5	4	7	-2.0299	0.027217	0.72283
Cluster-9649.12425	1	2	3	0	10	4	7	2	-2.0497	0.040166	0.84639
Cluster-9649.744	1	1	1	2	10	3	3	4	-2.1062	0.040823	0.85342
Cluster-9649.51953	1	1	2	2	7	7	2	9	-2.1529	0.020998	0.63047
Cluster-9649.1589	1	3	1	2	9	7	8	7	-2.2459	0.0066498	0.32441
Cluster-9649.43096	1	4	0	1	10	4	6	7	-2.2515	0.017052	0.56254
Cluster-9649.50184	1	1	2	0	8	4	1	5	-2.259	0.049536	0.90938
Cluster-9649.39137	1	0	2	2	8	7	6	1	-2.2727	0.031078	0.76406
Cluster-9649.42080	1	0	4	0	8	6	3	6	-2.3067	0.028765	0.74112
Cluster-9649.40522	1	1	2	2	6	7	8	7	-2.3279	0.0078148	0.35775
Cluster-9649.49252	1	2	1	0	9	6	2	2	-2.3473	0.039589	0.84232
Cluster-9649.46915	1	1	1	0	5	5	3	2	-2.4232	0.04919	0.90771
Cluster-9649.4014	1	2	3	4	13	9	12	17	-2.4487	0.00033439	0.041727
Cluster-9649.10987	1	1	2	1	8	5	8	5	-2.4849	0.0083885	0.37644
Cluster-6013.0	1	1	1	0	4	3	4	5	-2.4978	0.037561	0.82888
Cluster-9030.0	1	2	0	0	4	5	4	4	-2.5836	0.032876	0.78661
Cluster-9649.50131	1	2	0	0	5	3	6	3	-2.5881	0.034598	0.80384
Cluster-9649.43066	1	0	1	1	1	5	6	5	-2.6039	0.034176	0.798
Cluster-9649.4346	1	0	2	0	7	3	6	1	-2.6224	0.040232	0.84675
Cluster-9649.19579	1	1	0	1	6	3	2	7	-2.6613	0.026874	0.71633
Cluster-9649.5260	1	0	0	3	4	9	4	8	-2.7498	0.010494	0.43361
Cluster-9649.33423	1	0	1	0	2	6	5	2	-3.0181	0.031527	0.77076
Cluster-9649.6236	1	1	0	0	5	7	3	0	-3.022	0.043349	0.87234
Cluster-9649.45015	1	0	1	0	1	10	1	4	-3.1004	0.034935	0.80603
Cluster-9649.13396	1	0	1	1	7	10	2	7	-3.2168	0.0045617	0.25545
Cluster-9649.47727	1	0	1	0	1	6	3	8	-3.246	0.019399	0.60569
Cluster-6634.0	1	0	0	0	0	3	3	5	-3.2573	0.049195	0.90771
Cluster-9649.1878	1	0	0	0	1	4	3	3	-3.2786	0.034238	0.79872
Cluster-9649.52923	1	0	0	0	0	4	4	3	-3.2799	0.046547	0.89068
Cluster-9649.47154	1	0	0	0	0	6	2	3	-3.2812	0.049708	0.911
Cluster-9649.17229	1	0	0	0	1	7	1	2	-3.2913	0.041715	0.85669
Cluster-9649.20334	1	0	0	0	2	1	7	1	-3.2971	0.04129	0.85502
Cluster-9649.50950	1	0	0	0	2	4	4	1	-3.2982	0.034024	0.79742
Cluster-9649.4113	1	0	1	0	5	1	9	4	-3.347	0.014991	0.52625
Cluster-9649.2560	1	0	0	0	5	2	0	5	-3.381	0.039069	0.84089
Cluster-9828.0	1	0	0	0	3	3	4	2	-3.4134	0.022351	0.65279
Cluster-7425.0	1	0	0	0	6	0	5	1	-3.4196	0.040958	0.85342
Cluster-4013.0	1	0	0	0	8	1	3	0	-3.4284	0.042525	0.86503
Cluster-6106.0	1	0	0	0	3	6	3	0	-3.436	0.034724	0.80431
Cluster-9649.43357	1	0	0	0	2	2	3	6	-3.4957	0.01922	0.60229
Cluster-9649.53020	1	0	0	0	6	4	0	3	-3.5197	0.027783	0.72911
Cluster-9649.39397	1	0	0	0	5	4	3	1	-3.5382	0.018322	0.58501
Cluster-6569.0	1	0	0	0	5	1	4	5	-3.714	0.010856	0.44314
Cluster-9649.17092	1	0	0	0	7	4	2	2	-3.737	0.010256	0.42782
Cluster-4120.0	1	0	0	0	6	3	5	1	-3.7452	0.010627	0.43762
Cluster-9649.10515	1	0	0	0	3	2	9	1	-3.7478	0.012803	0.4891
Cluster-9649.5680	1	0	0	0	2	2.26	7.11	4.79	-3.8125	0.0080455	0.3648
Cluster-9649.49270	0.94	1	0	2.45	4	4	5.43	7	-2.4122	0.024504	0.68463
Cluster-4023.0	0	7	6	3	0	0	0	0	4.337	0.0081783	0.3698
Cluster-9649.51109	0	1	19	3	0	0	1	0	4.1059	0.010677	0.43887
Cluster-8793.0	0	6	3	4	0	0	0	0	4.0363	0.018837	0.59594
Cluster-156.0	0	2	4	7	0	0	0	0	4.0041	0.021866	0.64433
Cluster-9649.6383	0	8	0	4	0	0	0	0	3.9375	0.047747	0.89829
Cluster-9649.12645	0	7	3	2	0	0	0	0	3.9347	0.026949	0.71716
Cluster-929.0	0	2	9	1	0	0	0	0	3.9017	0.035433	0.80937
Cluster-5570.0	0	5	3	3	0	0	0	0	3.7957	0.034276	0.7989
Cluster-9649.1483	0	5	3	2	0	0	0	0	3.6639	0.047753	0.89829
Cluster-304.0	0	5	2	3	0	0	0	0	3.6612	0.04799	0.89913
Cluster-9314.0	0	4	4	2	0	0	0	0	3.6557	0.047793	0.89839
Cluster-938.0	0	4	4	2	0	0	0	0	3.6557	0.047793	0.89839
Cluster-4.0	0	3	5	2	0	0	0	0	3.6474	0.049253	0.90771
Cluster-10494.0	0	3	2	9	0	0	0	1	3.3927	0.03921	0.84119
Cluster-9649.3917	0	5	5	3	0	0	0	1	3.3111	0.04112	0.85447
Cluster-7791.0	0	5	3	5	0	0	1	0	3.3072	0.041044	0.85376
Cluster-9649.44334	0	2	4	2	9	6	5	5	-1.7598	0.044981	0.88195
Cluster-9649.17793	0	2	2	3	7.02	8	3	6	-1.8899	0.038513	0.83693
Cluster-9649.5343	0	2	2	2	4	10	2	7	-2.0437	0.037807	0.8311
Cluster-9649.21575	0	0	1	4	2	5	8	6	-2.1991	0.045145	0.88195
Cluster-9649.391	0	1	3	0	5	8	5	1	-2.38	0.045151	0.88195
Cluster-9649.43600	0	5	1	0	7	4	10	9	-2.3988	0.013542	0.49995
Cluster-7664.1	0	2	3	0	2	9	8	6	-2.4276	0.019676	0.61011
Cluster-9649.42996	0	1	0	4	12	6	2	5	-2.447	0.023782	0.6766
Cluster-9649.16709	0	1	1	1	6	2	6	2	-2.5335	0.040873	0.85342
Cluster-9649.41875	0	4	1	0	6	8	9	5	-2.581	0.0095461	0.40973
Cluster-3324.0	0	1	1	1	2	5	4	6	-2.5994	0.03096	0.76288
Cluster-9649.7592	0	3	0	0	1	5	8	5	-2.7425	0.035093	0.80755
Cluster-9649.16283	0	4	7	3	30	29	28	1	-2.7973	0.00036143	0.044346
Cluster-9649.51839	0	1	0	1	4	5	2	2	-2.8116	0.049531	0.90938
Cluster-7366.0	0	2	0	3	11	13	9	0	-2.8657	0.0099546	0.42187
Cluster-9649.4606	0	1	2	0	2	7	5	7	-2.9032	0.014833	0.52362
Cluster-5706.0	0	0	0	2	3	2	4	5	-2.9057	0.044678	0.88013
Cluster-9649.50829	0	1	1	0	0	3	5	7	-2.979	0.046643	0.89109
Cluster-9649.3922	0	0	1	1	4	1	3	7	-2.9868	0.036105	0.81422
Cluster-9649.9235	0	1	0	1	4	3	2	6	-2.9899	0.031684	0.77345
Cluster-9649.48762	0	0	2	0	5	4	1	5	-2.9985	0.039141	0.84101
Cluster-10977.0	0	0	2	0	1	9	3	2	-3.0283	0.043832	0.87448
Cluster-9649.3640	0	2	0	0	3	1	11	1	-3.1064	0.042496	0.86495
Cluster-8016.0	0	1	0	0	1	2	3	4	-3.1254	0.049208	0.90771
Cluster-9649.17347	0	0	0	1	3	2	2	3	-3.1344	0.044878	0.88193
Cluster-4640.0	0	1	0	0	4	2	2	2	-3.1445	0.044978	0.88195
Cluster-8723.0	0	1	0	0	4	2	2	2	-3.1445	0.044978	0.88195
Cluster-1256.2	0	1	0	0	3	4	1	2	-3.147	0.047362	0.89611
Cluster-3980.0	0	1	0	0	1	2	5	2	-3.1482	0.049246	0.90771
Cluster-9649.10568	0	0	0	1	2	4	3	1	-3.1596	0.04665	0.89109
Cluster-9649.43026	0	1	1	0	8	1	6	2	-3.1946	0.024025	0.68024
Cluster-9649.50095	0	0	1	1	2	6	5	4	-3.1966	0.018767	0.59429
Cluster-9649.50722	0	0	0	2	9	3	3	2	-3.2097	0.024638	0.68691
Cluster-8306.0	0	0	1	0	1	1	2	7	-3.2333	0.0465	0.89058
Cluster-6387.0	0	0	0	1	1	2	4	4	-3.267	0.036362	0.81535
Cluster-9649.43361	0	1	0	1	3	2	10	3	-3.2801	0.017791	0.57448
Cluster-6390.0	0	0	1	0	2	1	6	2	-3.2863	0.037701	0.83025
Cluster-5296.0	0	0	1	0	3	4	2	2	-3.2866	0.031902	0.77731
Cluster-8745.0	0	0	0	1	1	3	5	2	-3.2885	0.035556	0.81092
Cluster-6140.0	0	0	0	2	5	6	4	3	-3.2888	0.01613	0.54351
Cluster-9649.2197	0	1	0	0	2	5	4	0	-3.3109	0.046131	0.88791
Cluster-9649.42670	0	0	2	0	3	2	12	2	-3.3681	0.019323	0.60457
Cluster-10351.0	0	1	0	0	2	4	0	6	-3.3752	0.039975	0.84461
Cluster-9649.9468	0	0	1	0	4	3	1	4	-3.3934	0.025942	0.6993
Cluster-9649.14891	0	0	0	1	3	4	1	4	-3.395	0.025907	0.6993
Cluster-9649.51755	0	0	0	1	2	3	3	4	-3.3956	0.02335	0.67275
Cluster-5147.0	0	0	0	1	0	3	5	4	-3.3973	0.036509	0.81585
Cluster-9649.15196	0	0	1	0	6	1	2	3	-3.3999	0.027856	0.72911
Cluster-9649.48957	0	1	0	0	5	2	2	3	-3.4015	0.024217	0.68215
Cluster-9649.52949	0	0	1	0	0	5	4	3	-3.4086	0.035703	0.81138
Cluster-9649.49371	0	0	0	1	2	2	6	2	-3.4141	0.025428	0.69618
Cluster-9649.10092	0	1	1	0	6	8	3	3	-3.4299	0.0097519	0.41516
Cluster-10193.0	0	1	0	0	5	2	5	0	-3.4317	0.035725	0.8116
Cluster-9649.10115	0	0	0	1	4	1	7	0	-3.4327	0.041047	0.85376
Cluster-5050.0	0	0	1	0	1	6	5	0	-3.4388	0.039858	0.84331
Cluster-10849.0	0	1	0	0	4	2	1	6	-3.4934	0.021509	0.64
Cluster-9649.40696	0	0	1	0	4	1	3	5	-3.5021	0.019816	0.61156
Cluster-8321.0	0	1	0	0	7	1	1	4	-3.5078	0.02414	0.68085
Cluster-9649.2350	0	0	1	0	6	2	2	3	-3.5185	0.018496	0.58886
Cluster-3620.0	0	0	0	0	2	1	2	3	-3.5249	0.047565	0.89758
Cluster-3677.0	0	0	0	0	2	1	2	3	-3.5249	0.047565	0.89758
Cluster-9464.0	0	0	0	0	2	1	2	3	-3.5249	0.047565	0.89758
Cluster-9649.11320	0	0	0	1	8	1	2	2	-3.5252	0.023037	0.66522
Cluster-9649.48927	0	0	0	0	2	2	2	2	-3.5405	0.043332	0.87234
Cluster-9649.7197	0	0	0	0	1	4	1	2	-3.5438	0.049939	0.91268
Cluster-9649.45527	0	0	1	0	5	1	7	0	-3.5476	0.03198	0.77788
Cluster-9649.45809	0	0	0	1	5	2	0	7	-3.5933	0.024885	0.68883
Cluster-9649.48088	0	0	0	1	3	1	3	7	-3.5962	0.016413	0.54878
Cluster-9649.4773	0	0	0	1	3	2	4	5	-3.6139	0.012881	0.4904
Cluster-9957.0	0	1	0	0	2	1	7	4	-3.6224	0.016049	0.54257
Cluster-5763.0	0	0	1	0	2	3	1	9	-3.6849	0.014624	0.52031
Cluster-11117.0	0	0	0	0	1	1	3	4	-3.6879	0.035432	0.80937
Cluster-9649.1122	0	0	0	0	0	3	2	4	-3.6902	0.048183	0.90146
Cluster-9649.1087	0	0	0	0	4	2	0	3	-3.6974	0.047536	0.89758
Cluster-9649.4506	0	0	0	0	2	4	0	3	-3.7019	0.047128	0.8946
Cluster-2767.0	0	0	0	0	0	3	3	3	-3.7041	0.045668	0.88524
Cluster-9649.51969	0	0	1	0	5	1	3	6	-3.7061	0.011588	0.46375
Cluster-6154.0	0	0	0	0	3	2	2	2	-3.7124	0.028349	0.7353
Cluster-6360.0	0	0	0	0	3	4	0	2	-3.7143	0.04603	0.88708
Cluster-9649.43282	0	0	0	0	1	3	3	2	-3.716	0.030274	0.75477
Cluster-9649.1899	0	0	0	0	0	4	3	2	-3.7187	0.045637	0.88517
Cluster-3239.0	0	0	0	0	4	1	3	1	-3.7236	0.03297	0.78752
Cluster-7384.0	0	0	0	0	4	1	4	0	-3.7381	0.047985	0.89913
Cluster-3469.0	0	0	0	0	2	4	3	0	-3.743	0.043552	0.87293
Cluster-9649.50995	0	0	0	0	2	1	0	7	-3.804	0.044682	0.88013
Cluster-9649.40888	0	0	0	0	2	1	2	5	-3.8319	0.023712	0.67639
Cluster-9649.20089	0	0	0	0	2	2	1	5	-3.8326	0.023676	0.67637
Cluster-9649.48813	0	0	0	0	2	2	2	4	-3.845	0.020108	0.61795
Cluster-3706.0	0	0	0	0	0	2	4	4	-3.8468	0.033928	0.79617
Cluster-9649.7718	0	0	0	0	6	1	0	3	-3.8504	0.038676	0.83818
Cluster-9649.44933	0	0	0	0	1	0	6	3	-3.8565	0.038227	0.83432
Cluster-5195.0	0	0	0	0	0	5	2	3	-3.8615	0.033498	0.79183
Cluster-6752.0	0	0	0	0	6	2	0	2	-3.8638	0.035275	0.80937
Cluster-7125.0	0	0	0	0	2	6	0	2	-3.872	0.034705	0.80431
Cluster-3617.0	0	0	0	0	0	5	3	2	-3.8739	0.032663	0.78528
Cluster-2427.0	0	0	0	0	0	7	1	2	-3.8756	0.038985	0.84062
Cluster-9649.2700	0	0	0	0	6	2	1	1	-3.8758	0.024829	0.68859
Cluster-6871.0	0	0	0	0	4	4	2	0	-3.8925	0.030919	0.76243
Cluster-9649.742	0	0	0	0	3	6	1	0	-3.8957	0.035411	0.80937
Cluster-9649.8806	0	1	0	1	7	4	8	9	-3.8982	0.0017219	0.1329
Cluster-9649.38955	0	0	0	1	4	6	4	3	-3.9158	0.0047545	0.26097
Cluster-9649.40301	0	1	2	2	21	4	32	14	-3.9428	7.9719e-06	0.0021146
Cluster-434.0	0	0	0	0	0	0	5	6	-3.9626	0.047105	0.89458
Cluster-9499.0	0	0	0	0	2	0	4	5	-3.9734	0.025131	0.6924
Cluster-9678.0	0	0	0	0	0	1	7	3	-3.9995	0.028341	0.7353
Cluster-9649.50857	0	0	0	0	0	2	6	3	-4.0001	0.024528	0.68472
Cluster-9649.1766	0	0	0	0	6	2	2	1	-4.0148	0.015443	0.53302
Cluster-9649.43046	0	2	4	0	34	17	26	13	-4.0201	1.7604e-07	8.7378e-05
Cluster-6900.0	0	0	0	0	7	4	0	0	-4.0282	0.04227	0.8622
Cluster-9649.10660	0	0	0	0	4	6	1	0	-4.0321	0.025591	0.69658
Cluster-9649.45913	0	0	0	0	3	3	1	5	-4.1055	0.010213	0.42675
Cluster-9649.17016	0	0	0	0	6	4	0	2	-4.1333	0.017231	0.56619
Cluster-9649.7555	0	0	0	0	4	2	4	2	-4.1337	0.0084184	0.37753
Cluster-9649.20788	0	0	0	0	2	6	3	1	-4.1483	0.010101	0.4237
Cluster-9649.42698	0	0	0	0	8	3	1	0	-4.1517	0.020374	0.62138
Cluster-8144.0	0	0	0	0	8	3	1	0	-4.1517	0.020374	0.62138
Cluster-7250.0	0	0	0	0	5	4	3	0	-4.155	0.015217	0.52866
Cluster-10396.0	0	0	0	0	2	4	6	0	-4.1585	0.016302	0.54663
Cluster-9649.48878	0	0	0	0	4	7	1	0	-4.1585	0.019192	0.60195
Cluster-9649.42548	0	0	0	0	2	2	1	8	-4.1963	0.0096781	0.41363
Cluster-9649.2641	0	0	0	0	2	2	3	6	-4.2162	0.0067145	0.32611
Cluster-9649.11082	0	0	0	0	4	4	0	5	-4.2238	0.011942	0.47191
Cluster-9649.36192	0	0	0	0	2.99	2	3	5	-4.2246	0.0059355	0.29846
Cluster-9649.924	0	0	0	0	6	5	0	2	-4.2513	0.012504	0.48414
Cluster-9649.35516	0	0	0	0	0	4	6	4	-4.3472	0.0084773	0.3788
Cluster-9649.5812	0	0	0	0	2	6	5	1	-4.3721	0.0049708	0.26761
Cluster-9756.0	0	0	1	0	6	7	8	3	-4.4189	0.00073769	0.073454
Cluster-9649.41063	0	0	0	0	10	2	0	3	-4.4474	0.0083007	0.37378
Cluster-7159.0	0	0	0	0	3	4	5	4	-4.5413	0.0016286	0.12794
Cluster-9649.6001	0	0	0	0	1	5	9	1	-4.5669	0.0035722	0.22185
Cluster-9649.48333	0	0	0	0	13	2	2	1	-4.7277	0.002397	0.16869
Cluster-9649.12334	0	0	0	0	9	5	4	0	-4.7391	0.0025567	0.17674
Cluster-9649.45898	0	0	0	0	4	5	9	0	-4.7429	0.0025329	0.1758
Cluster-9649.47825	0	0	0	0	3	9	1	7	-4.8529	0.00084322	0.080864
