# Supplementary material for: A non-canonical JAK/STAT pathway promotes viral replication through the lipoprotein receptor-related protein in ticks
Source: PLoS Biol. 2026 May 21;24(5):e3003797. doi: 10.1371/journal.pbio.3003797 (PMC13193390; doi:10.1371/journal.pbio.3003797)
Supplement: S2 Table — (XLSX) [file pbio.3003797.s009.xlsx]

## Sheet: Sheet1
S2 Table. List of significantly altered lipids in dsGFP- and dsLRP-treated nymphs
Model	Compound	Compound ID	Formula	Description	category	main_class	sub_class	dsLRP1	dsLRP2	dsLRP3	dsLRP4	dsLRP5	dsGFP1	dsGFP2	dsGFP3	dsGFP4	dsGFP5	Vipscore	dsLRP_mean	dsGFP_mean	FC	log2FC	pValue	FDR	significance
NEG	1.41_421.1862m/z	LMST02030194	C21H28O6	18-Oxocortisol	Sterol Lipids [ST]	Steroids [ST02]	C21 steroids (gluco/mineralocorticoids, progestogins) and derivatives [ST0203]	0.000210014	0.000210014	0.000210014	0.000210014	5969.27	6426.01	16684.2	6824.38	11098.2	22827.5	1.50586	1193.85	12772	0.093474	-3.41929	0.0171424	0.123084	Down
NEG	6.74_634.4332m/z	LMSP00000023	C32H63NO6S	Sulfobacin SL8	Sphingolipids [SP]	Other Sphingolipids [SP00]	Unknown	13622.3	11129.7	14958.8	13584.3	16136.5	69582.9	111305	87352.9	64897.4	105375	1.86	13886.3	87702.6	0.158334	-2.65895	0.001278	0.0412927	Down
NEG	2.80_411.2386m/z	LMST02030227	C21H34O5	alpha-Cortolone	Sterol Lipids [ST]	Steroids [ST02]	C21 steroids (gluco/mineralocorticoids, progestogins) and derivatives [ST0203]	2257.44	1799.72	882.291	0.000210014	0.000210014	4653.11	3711.63	2561.93	5668.83	9874.08	1.16759	987.89	5293.92	0.186608	-2.42191	0.0230529	0.141643	Down
NEG	4.70_611.3227m/z	LMGP06050018	C28H53O12P	PI(19:1(9Z)/0:0)	Glycerophospholipids [GP]	Glycerophosphoinositols [GP06]	Monoacylglycerophosphoinositols [GP0605]	2819.57	2509.25	0.000210014	0.000210014	590.753	3970.91	4216.55	8291.15	4829.19	1306.15	1.11107	1183.91	4522.79	0.261766	-1.93365	0.0385952	0.188353	Down
NEG	3.83_703.4063m/z	LMST01100007	C39H60O11	cimicifoetiside B	Sterol Lipids [ST]	Sterols [ST01]	Cycloartanols and derivatives [ST0110]	2903.54	3909.07	1452.37	4376.56	896.693	4207.49	7823.24	10614.2	7551.07	6338.15	1.527	2707.65	7306.83	0.370564	-1.43221	0.00797914	0.0938975	Down
NEG	21.11_893.7613m/z	LMGL03015280	C58H102O6	TG(15:0/20:1(11Z)/20:4(5Z,8Z,11Z,14Z))[iso6]	Glycerolipids [GL]	Triradylglycerols [GL03]	Triacylglycerols [GL0301]	1652.76	697.38	1177.1	1404.58	548.024	1979.61	3282.44	3119.22	3370.18	2535.57	1.6921	1095.97	2857.4	0.383554	-1.3825	0.000918531	0.0389385	Down
NEG	11.87_948.6078m/z	LMSP05010129	C51H85NO12	Crispin B	Sphingolipids [SP]	Neutral glycosphingolipids [SP05]	Simple Glc series [SP0501]	624181	392155	748024	483810	345749	1.37701e+06	1.2507e+06	1.19323e+06	1.76547e+06	617619	1.58706	518784	1.24081e+06	0.418102	-1.25807	0.0139203	0.111858	Down
NEG	7.26_514.2918m/z	LMGP01050040	C26H46NO7P	PC(18:4(9E,11E,13E,15E)/0:0)	Glycerophospholipids [GP]	Glycerophosphocholines [GP01]	Monoacylglycerophosphocholines [GP0105]	9166.16	3733.53	6817.56	5416.98	3004.87	10375.3	10619.3	19143.2	16794.7	5506.08	1.45075	5627.82	12487.7	0.450668	-1.14986	0.046064	0.203594	Down
NEG	4.94_392.2809m/z	LMFA00000014	C22H37NO2	Virodhamine	Fatty Acyls [FA]	Other Fatty Acyls [FA00]	Unknown	3460.34	3054.98	1688.92	3067.99	1963.78	4363.54	5387.2	7836.08	7043.7	2304.78	1.39978	2647.2	5387.06	0.4914	-1.02503	0.0466649	0.205282	Down
NEG	8.28_700.5367m/z	LMGL07010003	C38H73NO7	DGTS(14:0/14:0)	Glycerolipids [GL]	Betaine diradylglycerols [GL07]	Betaine diacylglycerols [GL0701]	72706.6	80566	91508.5	82760.8	84786.4	62554.7	41119.5	36832.6	31885.3	33447.9	1.73759	82465.7	41168	2.00315	1.00227	0.000555196	0.0389385	Up
NEG	18.96_870.6215m/z	LMGP02010898	C47H88NO8P	PE(20:2(11Z,14Z)/22:1(11Z))	Glycerophospholipids [GP]	Glycerophosphoethanolamines [GP02]	Diacylglycerophosphoethanolamines [GP0201]	110380	135086	152833	154327	140344	106633	66953.4	68729.5	48658.6	54958.6	1.68421	138594	69186.7	2.00319	1.0023	0.000764295	0.0389385	Up
NEG	13.33_766.6210m/z	LMSP0501AA36	C45H85NO8	GlcCer(d18:2/21:0)	Sphingolipids [SP]	Neutral glycosphingolipids [SP05]	Simple Glc series [SP0501]	28390.1	39324.4	36977.2	40810.9	37360.2	23076.3	18334.3	22099.5	16050.6	11576.1	1.68123	36572.6	18227.4	2.00646	1.00465	0.000290001	0.0361861	Up
NEG	4.61_370.2963m/z	LMFA08020102	C21H41NO4	N-stearoyl serine	Fatty Acyls [FA]	Fatty amides [FA08]	N-acyl amines [FA0802]	13025.5	10385.2	16478	8809.69	7334.72	7770.42	4586.44	3070.58	6395.88	5935.92	1.44946	11206.6	5551.85	2.01853	1.01331	0.0210834	0.136281	Up
NEG	4.60_467.3276m/z	LMFA08020096	C29H44N2O3	N-oleoyl tryptophan	Fatty Acyls [FA]	Fatty amides [FA08]	N-acyl amines [FA0802]	32486.8	28206.2	36018.8	23742.6	20688.5	15961.9	13032.4	10048.3	16351.4	14508.5	1.66385	28228.6	13980.5	2.01914	1.01374	0.00447919	0.0714649	Up
NEG	4.89_388.2858m/z	LMFA08020074	C24H39NO3	N-arachidonoyl GABA	Fatty Acyls [FA]	Fatty amides [FA08]	N-acyl amines [FA0802]	166388	92544.5	181123	142283	70135.5	125923	70332.5	49599.7	17949.6	59232.4	1.13797	130495	64607.4	2.01981	1.01422	0.0454271	0.202545	Up
NEG	4.35_355.2852m/z	LMFA01030085	C20H38O2	cis-gondoic acid	Fatty Acyls [FA]	Fatty Acids and Conjugates [FA01]	Unsaturated fatty acids [FA0103]	2141.67	1277.65	2791.47	1967.53	2459.7	2218.03	730.31	1007.74	173.558	1131.78	1.14226	2127.6	1052.28	2.02189	1.01571	0.0358376	0.18217	Up
NEG	21.06_928.7018m/z	LMGP01011978	C51H98NO8P	PC(21:0/22:2(13Z,16Z))	Glycerophospholipids [GP]	Glycerophosphocholines [GP01]	Diacylglycerophosphocholines [GP0101]	8881.21	10890.2	13323.5	12851.2	15046	5568.22	4638.05	10762.1	3099.64	6091.2	1.47633	12198.4	6031.84	2.02234	1.01603	0.00646455	0.0871552	Up
NEG	23.02_1067.9219m/z	LMGL03012209	C67H122O6	TG(20:2(11Z,14Z)/22:1(13Z)/22:1(13Z))[iso3]	Glycerolipids [GL]	Triradylglycerols [GL03]	Triacylglycerols [GL0301]	10071	10772	15302.2	13083	13719.7	9319.66	5736.61	7476.82	3806.85	4705.38	1.59314	12589.6	6209.07	2.02761	1.01978	0.00170221	0.0478832	Up
NEG	4.35_352.2857m/z	LMFA08020124	C21H39NO3	N-oleoyl alanine	Fatty Acyls [FA]	Fatty amides [FA08]	N-acyl amines [FA0802]	7981.71	8179.32	9529.33	6416.7	4719.62	5585.74	3972.77	1861.26	4439.2	2276.69	1.43276	7365.34	3627.13	2.03062	1.02192	0.00882234	0.0966845	Up
NEG	23.19_1081.9374m/z	LMGL03012410	C68H124O6	TG(21:0/22:1(13Z)/22:3(10Z,13Z,16Z))[iso6]	Glycerolipids [GL]	Triradylglycerols [GL03]	Triacylglycerols [GL0301]	9801.11	14685.3	15359.6	17136.5	14347.6	11289.6	6302.68	8551.42	3236.84	5592.71	1.48316	14266	6994.65	2.03956	1.02826	0.00421619	0.0699216	Up
NEG	2.70_552.3090m/z	LMGP02050073	C29H48NO7P	PE(24:6(6Z,9Z,12Z,15Z,18Z,21Z)/0:0)	Glycerophospholipids [GP]	Glycerophosphoethanolamines [GP02]	Monoacylglycerophosphoethanolamines [GP0205]	153807	167211	217090	160574	220158	107310	99167.9	61600.7	118185	63896.4	1.71074	183768	90031.8	2.04114	1.02938	0.00109777	0.0398782	Up
NEG	9.89_522.4891m/z	LMSP02010015	C33H65NO3	Cer(d16:1/17:0)	Sphingolipids [SP]	Ceramides [SP02]	N-acylsphingosines (ceramides) [SP0201]	50913.4	65288.3	61610.2	75173.4	102481	50061.6	40708.1	30007.6	22671	30041.6	1.64568	71093.3	34698	2.04892	1.03486	0.0101479	0.101696	Up
NEG	8.33_524.4684m/z	LMSP02010149	C32H63NO4	Cer(t18:1(6OH)/14:0)	Sphingolipids [SP]	Ceramides [SP02]	N-acylsphingosines (ceramides) [SP0201]	12967.1	15592.6	17875.6	18698.8	18338.3	13911.2	7980.57	5693.99	6384.16	6350.2	1.67428	16694.5	8064.02	2.07024	1.0498	0.00213677	0.0509349	Up
NEG	16.73_774.6023m/z	LMGP02010556	C43H86NO8P	PE(17:0/21:0)	Glycerophospholipids [GP]	Glycerophosphoethanolamines [GP02]	Diacylglycerophosphoethanolamines [GP0201]	918013	1.22521e+06	1.31711e+06	1.40975e+06	1.40407e+06	894921	536122	597070	520860	460151	1.73498	1.25483e+06	601825	2.08504	1.06008	0.000628423	0.0389385	Up
NEG	4.57_487.2443m/z	LMFA01090102	C24H43BrO2	6-bromo-tetracosa-5E,9Z-dienoic acid	Fatty Acyls [FA]	Fatty Acids and Conjugates [FA01]	Halogenated fatty acids [FA0109]	49819.6	16061.5	40689.4	49113.9	29436.1	29086.3	19971.2	13262.5	9431.74	16396.6	1.24654	37024.1	17629.7	2.1001	1.07046	0.0361599	0.182217	Up
NEG	18.77_811.6245m/z	LMGP10010722	C47H89O8P	PA(22:0/22:2(13Z,16Z))	Glycerophospholipids [GP]	Glycerophosphates [GP10]	Diacylglycerophosphates [GP1001]	241570	267446	412058	328049	383163	203099	129413	167028	124721	126585	1.73612	326457	150169	2.17393	1.12031	0.00315414	0.0611914	Up
NEG	9.75_554.5150m/z	LMSP02030001	C34H69NO4	Cer(t18:0/16:0)	Sphingolipids [SP]	Ceramides [SP02]	N-acyl-4-hydroxysphinganines (phytoceramides) [SP0203]	74149.2	94460.9	74666.3	108178	109494	57410	70683.8	49286.4	19988.8	12534.5	1.34582	92189.6	41980.7	2.196	1.13488	0.00727837	0.0891481	Up
NEG	18.48_848.7721m/z	LMSP02040004	C52H101NO4	1-O-stearoyl-Cer(d18:1/16:0)	Sphingolipids [SP]	Ceramides [SP02]	Acylceramides [SP0204]	9217.61	12314.7	14819.6	14332.4	15488.5	10545.5	7419.48	4122.87	3467.21	4576.81	1.61111	13234.6	6026.37	2.19611	1.13495	0.00337375	0.0613216	Up
NEG	4.57_445.3322m/z	LMST01010012	C27H44O2	24,25-epoxy-cholesterol	Sterol Lipids [ST]	Sterols [ST01]	Cholesterol and derivatives [ST0101]	22131.2	18154.7	31844.1	28806	28676.1	31273.2	12123	6449.64	6369.81	2588.79	1.31487	25922.4	11760.9	2.20412	1.14021	0.0485124	0.209959	Up
NEG	18.99_938.6089m/z	LMGP03010754	C50H88NO10P	PS(22:1(11Z)/22:4(7Z,10Z,13Z,16Z))	Glycerophospholipids [GP]	Glycerophosphoserines [GP03]	Diacylglycerophosphoserines [GP0301]	52562.2	68455.8	80324.2	81877.9	71857.1	51416.7	28895.5	32513.6	22277.8	24741.9	1.6923	71015.4	31969.1	2.22138	1.15145	0.000731244	0.0389385	Up
NEG	18.18_797.6091m/z	LMGP10010699	C46H87O8P	PA(21:0/22:2(13Z,16Z))	Glycerophospholipids [GP]	Glycerophosphates [GP10]	Diacylglycerophosphates [GP1001]	213091	254082	315302	268647	294926	159165	101900	131245	114241	96717.3	1.79894	269210	120654	2.23126	1.15786	0.000214335	0.0346366	Up
NEG	4.51_749.4624m/z	LMGP04010078	C37H69O10P	PG(13:0/18:2(9Z,12Z))	Glycerophospholipids [GP]	Glycerophosphoglycerols [GP04]	Diacylglycerophosphoglycerols [GP0401]	2.25747e+06	2.90548e+06	5.11476e+06	2.2756e+06	2.57688e+06	1.18213e+06	982216	1.20356e+06	561623	2.83551e+06	1.42311	3.02604e+06	1.35301e+06	2.23653	1.16126	0.037939	0.187126	Up
NEG	4.57_419.3167m/z	LMFA01140070	C25H42O2	19-phenyl nonadecanoic acid	Fatty Acyls [FA]	Fatty Acids and Conjugates [FA01]	Carbocyclic fatty acids [FA0114]	33729.9	28985.9	51777.3	47462.3	38825.1	45183.6	19680.1	9118.71	7721.83	7007.55	1.39808	40156.1	17742.4	2.26329	1.17842	0.0343103	0.177684	Up
NEG	23.43_1057.9380m/z	LMGL03012042	C66H124O6	TG(20:2(11Z,14Z)/21:0/22:0)[iso6]	Glycerolipids [GL]	Triradylglycerols [GL03]	Triacylglycerols [GL0301]	5501.08	10665.4	10743.3	11741	14462.1	9943.85	3988.55	4301.01	2942.65	1878.01	1.44309	10622.6	4610.81	2.30384	1.20404	0.0176377	0.124728	Up
NEG	18.77_879.6120m/z	LMGP04010754	C50H89O10P	PG(22:1(11Z)/22:4(7Z,10Z,13Z,16Z))	Glycerophospholipids [GP]	Glycerophosphoglycerols [GP04]	Diacylglycerophosphoglycerols [GP0401]	121486	136528	199264	157564	193690	108041	54170.3	75112.1	62247.9	50100.3	1.6975	161707	69934.4	2.31226	1.2093	0.00162574	0.0473941	Up
NEG	18.17_865.5965m/z	LMPR01080044	C56H82O7	C.p.473 glucoside	Prenol Lipids [PR]	Isoprenoids [PR01]	Polyterpenes [PR0108]	52364.8	54277.9	68823.5	64441.6	74340.5	31789.3	22901	31989.9	25967.3	22766.9	1.81885	62849.7	27082.9	2.32064	1.21452	0.000308953	0.0361861	Up
NEG	9.82_746.4786m/z	LMGP02010504	C42H70NO8P	PE(15:1(9Z)/22:6(4Z,7Z,10Z,13Z,16Z,19Z))	Glycerophospholipids [GP]	Glycerophosphoethanolamines [GP02]	Diacylglycerophosphoethanolamines [GP0201]	215668	352242	132033	319224	199572	130110	75270.7	91751.1	50337.1	171377	1.42429	243748	103769	2.34894	1.23201	0.0218454	0.136961	Up
NEG	16.52_892.6435m/z	LMGP01020244	C50H90NO7P	PC(O-20:0/22:6(4Z,7Z,10Z,13Z,16Z,19Z))	Glycerophospholipids [GP]	Glycerophosphocholines [GP01]	1-alkyl,2-acylglycerophosphocholines [GP0102]	89243.9	101199	132598	105052	106205	61512.2	51801	43345	46120.4	23971.4	1.69586	106859	45350	2.35633	1.23654	0.000197354	0.0346366	Up
NEG	4.57_412.2891m/z	LMFA08020110	C23H43NO3S	N-oleoyl methionine	Fatty Acyls [FA]	Fatty amides [FA08]	N-acyl amines [FA0802]	125463	114876	186829	108684	86716	71163.6	53696.1	30172.8	52800.1	56218.8	1.64952	124513	52810.3	2.35775	1.23741	0.00984605	0.100828	Up
NEG	6.37_327.2905m/z	LMPR0104010012	C19H38O	pristanal	Prenol Lipids [PR]	Isoprenoids [PR01]	C20 isoprenoids (diterpenes) [PR0104]	28206.7	35401.2	44799.2	38633.8	34904.3	33455.6	13771.8	10609.9	10627.4	7813.3	1.56896	36389.1	15255.6	2.38529	1.25417	0.00671187	0.0883617	Up
NEG	7.33_735.4979m/z	LMGP10010274	C42H73O8P	PA(17:1(9Z)/22:4(7Z,10Z,13Z,16Z))	Glycerophospholipids [GP]	Glycerophosphates [GP10]	Diacylglycerophosphates [GP1001]	5088.79	8707.23	3102.69	4535.09	8292.58	1812.29	1317.7	1494.35	1246.1	6364.83	1.40667	5945.28	2447.05	2.42956	1.2807	0.0450898	0.202149	Up
NEG	5.22_521.4218m/z	LMGL02010334	C32H58O5	DG(12:0/17:2(9Z,12Z)/0:0)[iso2]	Glycerolipids [GL]	Diradylglycerols [GL02]	Diacylglycerols [GL0201]	4623.38	3788.36	7512.22	6689.61	4873.39	4215.96	3031.76	1338.35	1205.79	1495.37	1.53594	5497.39	2257.45	2.43522	1.28405	0.00764782	0.0912868	Up
NEG	10.03_588.4763m/z	LMST05050064	C34H61N3O2	7alpha-Hydroxy-3beta-[[3-[(4-aminobutyl)amino]propyl]amino]-5alpha-cholesta-25-ene-24-one	Sterol Lipids [ST]	Steroid conjugates [ST05]	Other Steroid conjugates [ST0505]	32965	61366.1	30308.5	57164	57609.3	23008	28684	13880.7	17811.6	14840.7	1.67948	47882.6	19645	2.43739	1.28534	0.0100429	0.101185	Up
NEG	4.85_763.4782m/z	LMGP06030005	C39H73O12P	PI(P-16:0/14:1(9Z))	Glycerophospholipids [GP]	Glycerophosphoinositols [GP06]	1-(1Z-alkenyl),2-acylglycerophosphoinositols [GP0603]	2.09932e+06	2.76495e+06	4.85561e+06	2.11268e+06	2.43577e+06	1.05451e+06	844097	949019	563498	2.36395e+06	1.52303	2.85367e+06	1.15501e+06	2.47068	1.30491	0.0275035	0.154779	Up
NEG	2.25_285.2069m/z	LMFA01030052	C15H28O2	2-pentadecenoic acid	Fatty Acyls [FA]	Fatty Acids and Conjugates [FA01]	Unsaturated fatty acids [FA0103]	13600.2	17705.8	21740.5	14082.4	7744.87	6919.34	2044.34	10432	3401.54	7483.55	1.29715	14974.7	6056.16	2.47265	1.30606	0.0150889	0.115834	Up
NEG	4.52_588.4383m/z	LMSP02050013	C32H64NO6P	CerP(d18:1/14:0)	Sphingolipids [SP]	Ceramides [SP02]	Ceramide 1-phosphates [SP0205]	1.48929e+06	1.99156e+06	3.70066e+06	1.37331e+06	1.99433e+06	715357	580872	603636	587880	1.69958e+06	1.55913	2.10983e+06	837464	2.51931	1.33303	0.035286	0.181167	Up
NEG	5.56_765.4935m/z	LMGP06020005	C39H75O12P	PI(O-16:0/14:1(9Z))	Glycerophospholipids [GP]	Glycerophosphoinositols [GP06]	1-alkyl,2-acylglycerophosphoinositols [GP0602]	327575	406086	801047	444717	276740	141839	122855	151864	60472.6	412035	1.40514	451233	177813	2.53768	1.34351	0.0428411	0.198764	Up
NEG	4.32_761.4622m/z	LMGP04010061	C38H69O10P	PG(12:0/20:3(8Z,11Z,14Z))	Glycerophospholipids [GP]	Glycerophosphoglycerols [GP04]	Diacylglycerophosphoglycerols [GP0401]	134886	156445	324165	119065	173061	72687.4	45086.5	64147.9	21710.2	150496	1.40903	181524	70825.5	2.56298	1.35782	0.0385189	0.188353	Up
NEG	4.88_566.4177m/z	LMGP02060027	C29H62NO7P	1-(2-methoxy-tricosanyl)-sn-glycero-3-phosphoethanolamine	Glycerophospholipids [GP]	Glycerophosphoethanolamines [GP02]	Monoalkylglycerophosphoethanolamines [GP0206]	5487.08	9203.04	11010	5608.3	14046.1	939.616	2259.37	1677.46	2224.03	10317.9	1.45089	9070.89	3483.68	2.60382	1.38063	0.0466489	0.205282	Up
NEG	10.29_607.5327m/z	LMGL02010460	C38H72O5	DG(15:1(9Z)/20:0/0:0)[iso2]	Glycerolipids [GL]	Diradylglycerols [GL02]	Diacylglycerols [GL0201]	957922	1.11338e+06	469645	653214	1.73416e+06	331201	195002	236864	260701	865874	1.41153	985664	377928	2.60807	1.38298	0.0497248	0.213725	Up
NEG	4.85_797.5184m/z	LMGL05010013	C47H74O10	MGDG(20:5(5Z,8Z,11Z,14Z,17Z)/18:3(9Z,12Z,15Z))	Glycerolipids [GL]	Glycosyldiradylglycerols [GL05]	Glycosyldiacylglycerols [GL0501]	30192.7	45940.8	72615.3	36146.9	45196.1	11735.3	11700.6	15021.7	6063.09	43630	1.48676	46018.4	17630.1	2.61021	1.38417	0.0206577	0.135359	Up
NEG	9.11_619.4971m/z	LMFA07090152	C37H66O4	Mayolene-19	Fatty Acyls [FA]	Fatty esters [FA07]	Fatty acid estolides [FA0709]	902995	1.02941e+06	345239	607845	1.45262e+06	279449	182212	206110	223783	753768	1.37817	867623	329065	2.63663	1.3987	0.0454152	0.202545	Up
NEG	8.51_579.5014m/z	LMGL02010013	C36H68O5	DG(16:1(9Z)/17:0/0:0)[iso2]	Glycerolipids [GL]	Diradylglycerols [GL02]	Diacylglycerols [GL0201]	24271.5	31219.7	14093.8	13317.6	43364.2	9191.78	4976.8	6248.09	5797.21	21529.5	1.41078	25253.4	9548.67	2.6447	1.4031	0.0484128	0.209959	Up
NEG	4.57_419.2568m/z	LMGP00000055	C21H41O6P	CPA(18:0)	Glycerophospholipids [GP]	Other Glycerophospholipids [GP00]	Unknown	1.43933e+06	482143	1.64001e+06	1.35133e+06	800796	889214	463173	254362	228979	305120	1.37669	1.14272e+06	428170	2.66885	1.41622	0.0264312	0.151499	Up
NEG	21.09_804.7449m/z	LMSP02010178	C50H97NO3	Cer(d18:2/32:0)	Sphingolipids [SP]	Ceramides [SP02]	N-acylsphingosines (ceramides) [SP0201]	13957	12957.6	16167.2	19510.2	18633.7	11658	6148.33	5299.01	2802.3	4359.08	1.62351	16245.2	6053.35	2.68367	1.4242	0.000935022	0.0389385	Up
NEG	9.72_552.4995m/z	LMSP02010099	C34H67NO4	Cer(d18:1(8E)/16:0(2OH[R]))	Sphingolipids [SP]	Ceramides [SP02]	N-acylsphingosines (ceramides) [SP0201]	33383.2	56580.7	42561.7	57219.3	78216.7	28963.6	18755.7	16264.6	12230.8	20524.2	1.74185	53592.3	19347.8	2.76995	1.46986	0.00810549	0.0938975	Up
NEG	5.33_429.3739m/z	LMPR02020001	C29H50O2	alpha-tocopherol	Prenol Lipids [PR]	Quinones and hydroquinones [PR02]	Vitamin E [PR0202]	2780.74	1850.61	4494.33	2523.56	3446.63	3034.36	1819.69	334.649	0.000210014	0.000210014	1.011	3019.18	1037.74	2.90937	1.54071	0.0318537	0.170068	Up
NEG	6.35_390.3013m/z	LMFA08020155	C23H39NO	Macamide	Fatty Acyls [FA]	Fatty amides [FA08]	N-acyl amines [FA0802]	25904.9	24064.4	31458.2	39879.8	24066.6	23245.5	7437.71	9439.06	2768.52	6610	1.48904	29074.8	9900.17	2.9368	1.55424	0.00340312	0.0613216	Up
NEG	9.06_750.5273m/z	LMGP01010395	C38H76NO8P	PC(10:0/20:0)	Glycerophospholipids [GP]	Glycerophosphocholines [GP01]	Diacylglycerophosphocholines [GP0101]	16004.9	21146.1	13828.1	22633.4	13285.1	12714.7	6365.4	3457.21	2735.34	3930.12	1.5928	17379.5	5840.56	2.97566	1.57321	0.00239878	0.052886	Up
NEG	16.62_842.5900m/z	LMGP02010705	C45H84NO8P	PE(18:3(6Z,9Z,12Z)/22:0)	Glycerophospholipids [GP]	Glycerophosphoethanolamines [GP02]	Diacylglycerophosphoethanolamines [GP0201]	62523.9	84693.2	83242	113990	117215	57191.2	26435.3	32235	21294.9	17104.9	1.67912	92332.8	30852.3	2.99274	1.58147	0.00164387	0.0473941	Up
NEG	4.20_747.4472m/z	LMGP04010367	C37H67O10P	PG(18:3(6Z,9Z,12Z)/13:0)	Glycerophospholipids [GP]	Glycerophosphoglycerols [GP04]	Diacylglycerophosphoglycerols [GP0401]	26390.1	36844.3	70268.5	25030.8	42534.6	10022	6749.38	11465	4065.36	34138.4	1.48217	40213.7	13288	3.02631	1.59756	0.0289292	0.16087	Up
NEG	20.38_833.7602m/z	LMGL03010004	C53H102O6	TG(16:0/16:0/18:0)	Glycerolipids [GL]	Triradylglycerols [GL03]	Triacylglycerols [GL0301]	14268.8	16796.7	25653.4	28013.7	25282.4	20885.1	6669.64	5886.34	1832.39	1033.16	1.37789	22003	7261.32	3.03016	1.59939	0.0122868	0.108101	Up
NEG	15.06_802.5774m/z	LMGP02030092	C47H82NO7P	PE(P-20:0/22:6(4Z,7Z,10Z,13Z,16Z,19Z))	Glycerophospholipids [GP]	Glycerophosphoethanolamines [GP02]	1-(1Z-alkenyl),2-acylglycerophosphoethanolamines [GP0203]	70687.8	88367.6	107958	101290	73191.2	60614.3	36916.6	23915.4	14923	8950.59	1.53612	88299	29064	3.03809	1.60317	0.00117052	0.0398782	Up
NEG	4.54_538.4220m/z	LMFA08020234	C29H55N3O3	N,N-bis(4-acetamidobutyl)-15-methylhexadec-6E-enamide	Fatty Acyls [FA]	Fatty amides [FA08]	N-acyl amines [FA0802]	15676.8	17758	37278.9	19569.2	21707.3	13031.1	4526.12	4313.78	4107	8959.72	1.66149	22398	6987.53	3.20543	1.68052	0.0122274	0.108086	Up
NEG	3.92_970.6232m/z	LMSP03030061	C48H94NO16P	MIPC(d18:0/18:0)	Sphingolipids [SP]	Phosphosphingolipids [SP03]	Ceramide phosphoinositols [SP0303]	24482.4	34370.6	28806.1	29498.3	27425.2	11877.2	12526.3	3226.92	6572.02	8374.06	1.75151	28916.5	8515.29	3.39584	1.76377	2.53e-05	0.0288301	Up
NEG	5.00_779.4994m/z	LMGL05010005	C40H76O12S	SQDG(16:0/14:0)	Glycerolipids [GL]	Glycosyldiradylglycerols [GL05]	Glycosyldiacylglycerols [GL0501]	13018.5	20348	42801.3	18143.7	18125.1	1827.51	3143.94	4638.97	1479.67	21641.3	1.48042	22487.3	6546.28	3.43513	1.78037	0.0416136	0.195654	Up
NEG	4.69_406.2962m/z	LMFA08020025	C23H39NO2	N-methyl N-(2-hydroxy-ethyl) arachidonoyl amine	Fatty Acyls [FA]	Fatty amides [FA08]	N-acyl amines [FA0802]	6390.9	10632.7	9059.22	17910.9	9257.42	5206.03	2877.48	5059.16	941.091	1333.43	1.49435	10650.2	3083.44	3.45401	1.78827	0.0135805	0.110652	Up
NEG	4.98_529.4016m/z	LMFA08020400	C31H52N2O2	Heneicosanylserotonin	Fatty Acyls [FA]	Fatty amides [FA08]	N-acyl amines [FA0802]	7602.75	1462.75	7389.16	4367.19	5590.23	1865.79	1311.6	2017.35	993.702	1447.1	1.41034	5282.42	1527.11	3.4591	1.7904	0.027893	0.156501	Up
NEG	8.68_747.5379m/z	LMPR02030027	C50H70O2	2-demethylmenaquinone-8	Prenol Lipids [PR]	Quinones and hydroquinones [PR02]	Vitamin K [PR0203]	2901.52	5056.61	5984.89	5732.54	9891	4066.46	2535.05	153.886	392.567	1132.75	1.46508	5913.31	1656.14	3.57053	1.83614	0.016485	0.119949	Up
NEG	4.86_794.5183m/z	LMGP03010310	C39H76NO10P	PS(18:0/15:0)	Glycerophospholipids [GP]	Glycerophosphoserines [GP03]	Diacylglycerophosphoserines [GP0301]	16476.6	22029.1	39085.7	17675.4	20362.4	5118.15	2861.77	6132.11	1466.09	16638.5	1.51367	23125.9	6443.32	3.58912	1.84363	0.0117142	0.107016	Up
NEG	3.80_449.2669m/z	LMGP10050025	C22H43O7P	PA(19:1(9Z)/0:0)	Glycerophospholipids [GP]	Glycerophosphates [GP10]	Monoacylglycerophosphates [GP1005]	44003.7	12441.2	35551.3	31394	16900	19176.6	3938.1	2102.16	16.1052	13372.8	1.06763	28058	7721.14	3.63392	1.86153	0.0228799	0.141042	Up
NEG	4.88_809.4256m/z	LMPR0104010037	C48H60O8	Asprellic acid A	Prenol Lipids [PR]	Isoprenoids [PR01]	C20 isoprenoids (diterpenes) [PR0104]	1762.03	3666.08	5324.24	3199.42	2491.99	0.000210014	0.000210014	0.000210014	0.000210014	4205.56	1.57752	3288.75	841.111	3.91001	1.96717	0.0487092	0.210325	Up
NEG	5.07_420.3121m/z	LMFA08020315	C24H41NO2	N-(m-Methoxybenzyl)hexadecanamide	Fatty Acyls [FA]	Fatty amides [FA08]	N-acyl amines [FA0802]	22396.8	38376	31140.4	75498.8	36266.6	27296.4	7453.17	11899.7	501.428	4283.08	1.32048	40735.7	10286.8	3.96002	1.98551	0.0250442	0.147587	Up
NEG	4.60_451.2829m/z	LMGP10050034	C22H45O7P	PA(19:0/0:0)	Glycerophospholipids [GP]	Glycerophosphates [GP10]	Monoacylglycerophosphates [GP1005]	275029	88402.9	359667	296574	145329	133734	66606.4	32866.1	20038.6	38244	1.47956	233000	58297.9	3.99672	1.99882	0.0216267	0.136921	Up
NEG	17.41_822.6039m/z	LMGP01011578	C47H86NO8P	PC(17:2(9Z,12Z)/22:2(13Z,16Z))	Glycerophospholipids [GP]	Glycerophosphocholines [GP01]	Diacylglycerophosphocholines [GP0101]	25348.4	38965	49692.9	47309.2	53826.4	15338.3	5870.42	16991.5	5502.22	9154.04	1.70473	43028.4	10571.3	4.0703	2.02514	0.00135042	0.042893	Up
NEG	13.30_869.5314m/z	LMGP04010845	C50H79O10P	PG(22:6(4Z,7Z,10Z,13Z,16Z,19Z)/22:4(7Z,10Z,13Z,16Z))	Glycerophospholipids [GP]	Glycerophosphoglycerols [GP04]	Diacylglycerophosphoglycerols [GP0401]	13343.7	5537.61	29014	28578	39001.7	5764.99	8663.17	2498.39	2257.14	9139.59	1.47002	23095	5664.66	4.07704	2.02752	0.042103	0.197252	Up
NEG	6.49_434.3278m/z	LMFA08020037	C25H43NO2	(+)N-(2S-hydroxy-propyl) alpha,alpha-dimethylarachidonoyl amine	Fatty Acyls [FA]	Fatty amides [FA08]	N-acyl amines [FA0802]	28915.5	33786	41025	72172	47813.6	23188.2	7240.87	8354.8	3573.22	6575.75	1.67112	44742.4	9786.57	4.57182	2.19277	0.00663424	0.0881742	Up
NEG	5.21_735.5646m/z	LMSP03010091	C38H79N2O6P	SM(d18:0/15:0)	Sphingolipids [SP]	Phosphosphingolipids [SP03]	Ceramide phosphocholines (sphingomyelins) [SP0301]	6729.68	9687.71	11665.3	6171.59	11320	0.000210014	1225.79	0.000210014	0.000210014	7009.56	1.39586	9114.87	1647.07	5.53399	2.46832	0.00318849	0.0611914	Up
NEG	4.61_932.7070m/z	LMSP05010123	C51H99NO13	LacCer(d16:0/23:0)	Sphingolipids [SP]	Neutral glycosphingolipids [SP05]	Simple Glc series [SP0501]	58502.5	65340.6	209978	86264.4	78097.6	9699.05	11981.3	1439.28	12244.2	43626.8	1.61405	99636.7	15798.1	6.30687	2.65692	0.0380443	0.187126	Up
NEG	5.27_659.5011m/z	LMGP10020094	C37H73O7P	PA(O-16:0/18:1(9Z))	Glycerophospholipids [GP]	Glycerophosphates [GP10]	1-alkyl,2-acylglycerophosphates [GP1002]	30129.7	41211.5	7496.27	12447.5	55365.3	2228.4	0.000210014	0.000210014	0.000210014	18633.7	1.35445	29330.1	4172.42	7.0295	2.81342	0.0445772	0.201753	Up
