# Supplementary material for: A non-canonical JAK/STAT pathway promotes viral replication through the lipoprotein receptor-related protein in ticks
Source: PLoS Biol. 2026 May 21;24(5):e3003797. doi: 10.1371/journal.pbio.3003797 (PMC13193390; doi:10.1371/journal.pbio.3003797)
Supplement: S3 Table — (XLSX) [file pbio.3003797.s010.xlsx]

## Sheet: Sheet1
S3 Table. Primers used in this study.
Primer name	Sequence(5’-3’)	Source
qHL-ACTIN-F	GCCGCCTCCTCCTCTTCC(1)	1
qHL-ACTIN-R	GATGCCGCACGATTCCATACC(1)	1
q-preM-F	GGATGGATTGTTGCCCAGGA(2)	2
q-preM-R	CCCAGCTCGAGAACCAATGT(2)	2
r-preM-F	ATTCCGTCACACGCACAGC	This paper
r-preM-R	GCCACCTTTGTCCCAGTCAAC	This paper
q-mouse-ACTIN-F	TTCTTTGCAGCTCCTTCGTT	This paper
q-mouse-ACTIN-R	ATGGAGGGGAATACAGCCC	This paper
qHL-Dome-F	CGGACACGGGCAACTACAACTG	This paper
qHL-Dome-F	TCTACTGGAAGCGGTGGCTCTC	This paper
ds-Dome-F	TAATACGACTCACTATAGGAGCACCGCCCAGGATAAG	This paper
ds-Dome-R	TAATACGACTCACTATAGGCCAGAACACTGTGTAGCTCACG	This paper
qHL-STAT-F	GTCAGGCAGAGGACATGCTTCG	This paper
qHL-STAT-R	CGTGAAGCCAAGCGATGGTGAC	This paper
ds-STAT-F	TAATACGACTCACTATAGGCTCAACAAGATGCACAAC	This paper
ds-STAT-R	TAATACGACTCACTATAGGAGTCATGTGGACGTTGAGCT	This paper
qISE6-Dome-F	TGGACTGAGAGCGTCTTCCT	This paper
qISE6-Dome-R	CACCTGTCCTCCAGTGGATT	This paper
dsISE6-Dome-F	TAATACGACTCACTATAGGGCATGCTGCCCCGTTCGTA	This paper
dsISE6-Dome-R	TAATACGACTCACTATAGGGCCGGTAGACCGAGTTTGTGT	This paper
qISE6-STAT-F	AGGTCAAGGTGTCCATCATC	This paper
qISE6-STAT-R	GATACTCCATTGTTCCTGTGTTG	This paper
dsISE6-STAT-F	TAATACGACTCACTATAGGCCCTGGATTGAAGACAAG	This paper
dsISE6-STAT-R	TAATACGACTCACTATAGGGCACCACTCCTGTATCTG	This paper
qHL-LRP-F	GCATACCGAATACACATACTT	This paper
qHL-LRP-R	GTCCTTATCACCATCACAAC	This paper
ds-LRP-F	TAATACGACTCACTATAGGTGACGGAGAAGACGATTG	This paper
ds-LRP-R	TAATACGACTCACTATAGGTAGGCAAGCAGTTGACAT	This paper
STAT-F	CATCATTTTGGCAAAGAATTCATGGACTACAAAGACGATGACGACAAGGGCAGCATGTCCCTGTGGGGCCG	This paper
STAT-R	AAAAAGATCTGCTAGCTCGAGTTATCAGTTAGCTTTGGTAGTGTAGGTGACG	This paper
LRP-F	CATCATTTTGGCAAAGAATTCATGGACTACAAAGACGATGACGACAAGGGCAGCATGTTCGAGTGCAATCGTACTGG	This paper
LRP-R	AAAAAGATCTGCTAGCTCGAGTTAAGCTTTTTGCGCTGCCTC	This paper
Envelop-F	CATCATTTTGGCAAAGAATTCATGTACCCATACGATGTTCCAGATTACGCTGGCAGCTCGAGATGCACCCACCTGG	This paper
Envelop-R	AAAAAGATCTGCTAGCTCGAGTTAGCCCACATCGGCTCCAAC	This paper
NS1-F	CATCATTTTGGCAAAGAATTCATGTACCCATACGATGTTCCAGATTACGCTGGCAGCTGCGCAGTGGACACAGAG	This paper
NS1-R	AAAAAGATCTGCTAGCTCGAGTTAAGCCACTACCATGGATCTGAC	This paper
NS2A-F	CATCATTTTGGCAAAGAATTCATGTACCCATACGATGTTCCAGATTACGCTGGCAGCGACAACGGGGCTCTACTCA	This paper
NS2A-R	AAAAAGATCTGCTAGCTCGAGTTAACGTCTCCCCCTGGAGG	This paper
NS2B-F	CATCATTTTGGCAAAGAATTCATGTACCCATACGATGTTCCAGATTACGCTGGCAGCTCCTTTAATGAGCCTATGAC	This paper
NS2B-R	AAAAAGATCTGCTAGCTCGAGTTATCTCCTGGGTGAGCCAAG	This paper
NS3-F	CATCATTTTGGCAAAGAATTCATGTACCCATACGATGTTCCAGATTACGCTGGCAGCACGGATCTTGTGTTTTCAGGATGC	This paper
NS3-R	AAAAAGATCTGCTAGCTCGAGTTA	This paper
	GCGTCTTCCAGAAGCATAGGACA
NS4A-F	CATCATTTTGGCAAAGAATTCATGTACCCATACGATGTTCCAGATTACGCTGGCAGCAGTGTGGGAGATGTGCTCAT	This paper
NS4A-R	AAAAAGATCTGCTAGCTCGAGTTAGGCAGCCACCATCCC	This paper
NS4B-F	CATCATTTTGGCAAAGAATTCATGTACCCATACGATGTTCCAGATTACGCTGGCAGCAATGAAATGGGCCTCTTGGA	This paper
NS4B-R	AAAAAGATCTGCTAGCTCGAGTTAACGCCGTGTCCCAGTG	This paper
NS5-F	CATCATTTTGGCAAAGAATTCATGTACCCATACGATGTTCCAGATTACGCTGGCAGCGGTGGATCCGAGGGAGACAC	This paper
NS5-R	AAAAAGATCTGCTAGCTCGAGTTAAAATATTGAGCTCTCCAGTTTGAGCTCC	This paper
TBEV-NS5-F	CATCATTTTGGCAAAGAATTCATGTACCCATACGATGTTCCAGATTACGCTGGCAGCGGTGGCTCTGAGGGGGAC	This paper
TBEV-NS5-R	AAAAAGATCTGCTAGCTCGAGTTAAATTATTGAGCTCTCCAGTTTGAGCTC	This paper
qHL-LC3-F	ACATCTACGCCCAGGAG	This paper
qHL-LC3-R	TCAGCCGAACACTTCTTG	This paper
dsLC3-F	TAATACGACTCACTATAGGATACTGCGAAGAGGCTATT	This paper
dsLC3-R	TAATACGACTCACTATAGGGTTCACCAGGAGGAAGAA	This paper
references
1. Y. Xu, J. Wang, The Vector Competence of Asian Longhorned Ticks in Langat Virus Transmission. Viruses 16 (2024).
2. M. R. Talactac et al., Synchronous Langat Virus Infection of Haemaphysalis longicornis Using Anal Pore Microinjection. Viruses 9 (2017).
