# Supplementary material for: A non-canonical JAK/STAT pathway promotes viral replication through the lipoprotein receptor-related protein in ticks
Source: PLoS Biol. 2026 May 21;24(5):e3003797. doi: 10.1371/journal.pbio.3003797 (PMC13193390; doi:10.1371/journal.pbio.3003797)
Supplement: S1 Raw Data — (XLSX) [file pbio.3003797.s012.xlsx]

## Sheet: Fig 1
Fig 1A			Fig 1B			Fig 1D			Fig 1E（left）			Fig 1E（right）			Fig 1G			Fig 1H			Fig 1I			Fig 1J（left）			Fig 1J（right）
Ctrl	LGTV		Ctrl	LGTV		dsGFP	dsDome		dsGFP+LGTV	dsDome+LGTV		dsGFP+LGTV	dsDome+LGTV		m1	m2		1.66954	0.481912		dsGFP	dsSTAT		dsGFP+LGTV	dsSTAT+LGTV		dsGFP+LGTV	dsSTAT+LGTV
1.08715	1.70823		1.06004	1.2617		0.679506	0.506752		0.253151	0.0872902		2.78429	0.312535		0.603933	2.21623		0.53581	0.226745		0.58072	0.304495		1.47858	0.310753		2.6517	0.354414
1.01322	1.52796		0.903639	1.71177		0.662632	0.315253		0.866982	0.0912766		1.14885	0.69167		3.2898	3.93251		0.792594	0.5295		0.973619	0.18122		2.30175	0.545389		1.09414	0.332267
0.410069	2.02802		1.10292	1.47041		1.06899	0.34758		0.692014	0.230011		1.01161	0.19233		0	1.97345		1.54655	0.218212		1.11504	0.208145		1.11449	0.117176		0.963433	0.217448
1.0392	1.03482		1.00049	1.21366		0.788415	0.566909		0.199825	0.453067		0.54242	0.216445		0	2.54547		1.80195	0.680612		0.859957	0.156369		0.866553	0.238652		0.51659	0.459686
1.16218	2.10111		1.1162	1.96939		1.39398	0.192942		3.40857	0.36128		0.28645	0.494375		0.0783582	1.74702		0.883075	0.563549		0.791072	0.179806		0.477781	0.354465		0.27281	0.347252
1.0149	1.54062		1.06773	1.14408		1.09892	0.278261		0.348795	0.130291		1.61393	0.122615		2.05737	0		0.563602	0.0939069		1.93977	0.17096		0.582823	0.886802		1.53708	0.130695
0.686336	1.24314		0.618037	0.842632		1.34558	0.209249		0.50562	0.145103		0.43996	1.26806					0.206839			0.891599	0.173411		2.2926	0.202322		0.41901	0.265238
1.57648	0.847325		1.13736	1.1126		0.921141	0.140483		1.89943	0.0599161		1.01686	0.339975								1.32539	0.174876		0.758301	0.229231		0.968433	0.333624
						1.29975	0.691327		0.62561	0.454012		1.06049	0.78445								0.807872	0.140963		1.02506	0		1.00999
						0.852141	0.353959		1.88706	0.16026		0.4262	0.108415								0.882885	0.110411		0.0470821	0.184924		0.405905
						0.890316	0.314734		0.312706	0.260008											0.847061	0.211945		0.0549234	0.106221
										0.100759												0.254312			0.0750268

## Sheet: Fig 2
Fig 2B			Fig 2C left (Day6)			Fig 2C right (Day10)			Fig 2D			Fig 2E			Fig 2F			Fig 2G			Fig 2I
dsGFP	dsLRP		dsGFP+LGTV	dsLRP+LGTV		dsGFP+LGTV	dsLRP+LGTV		m1	m2		m1-dsGFP	m2-dsLDLRRP		dsGFP	dsLRP		Ctrl	LGTV		Vector	LRP
0.980114	0.085457		1.52699	0.359199		0.282648	0.137371		0.846262	1.18852		0.836925	0.232584		4.8	3.8		1.57934	2.41678		2.43823	3.48524
1.15536	0.0437851		1.0109	1.08964		0.631705	0.446288		1.71281	0.979448		0.57359	0.706235		4.5	3.7		0.806036	2.09107		0.964953	7.21111
1.73567	0.0636572		1.33475	0.355616		2.45809	0.878216		0.502195	2.55968		1.00391	0.192258		4.2	4.5		1.6013	2.10716		1.52102	0.840077
1.24198	0.036542		1.28066	0.883288		1.05417	0.748636		0.542602	2.37341		0.63159	0.235345		3.9	4.6		0.576825	1.97463		0.459897	2.42735
0.589353	0.0666661		0.949904	0.58124		1.67888	0.603977		1.65367			0.498694	0.27206		4.2	4.7		0.531089	4.04047		0.325918	8.70864
1.17914	0.0667472		0.486486	0.593397		0.860822	0.155996		0.742442			1.74196	0.435943		3.9	4.4		0.909916	2.4211		0.28999	2.74165
0.782642	0.0320569		0.708521	0.504747		0.862633	0.119583					2.23609	0.499189
1.13441			0.317514	0.781945		1.46379	0.135833					0.477702	0.285441
0.56738			1.99601	0.918068		0.917841	0.774727
0.822039				0.18439		0.0952424	0.170019
0.968053						0.696341	1.21067
0.838973

## Sheet: Fig 3
Fig 3A			Fig 3C
Vector	LRP		NS5		LRP		NS5+LRP
1.92897	68.6128		NS5	LRP	LRP	NS5	LRP	NS5
41.499	82.8966		44.4198	2.43206	29.7431	4.87255	3.2124	8.717
4.60604	16.5954		42.954	2.22776	30.9157	4.87255	3.0752	8.387
12.9414	6.00182		41.4883	2.08895	31.8216	4.97255	2.9664	8.416
3.40059	1.47252		39.3924	1.94135	31.752	4.86961	3.0389	8.334
8.82561	25.5826		37.593	1.84848	32.0255	4.80196	3.0894	8.645
1.79327	19.3453		36.8425	1.99218	32.2667	4.70392	3.1637	8.659
5.2318	46.1484		36.1292	2.00782	32.6441	4.53627	3.0009	8.728
16.7509	30.5798		35.2906	1.99902	33.349	4.58333	3.0142	8.641
3.61475	52.265		34.137	1.8651	34.4382	4.38922	2.8982	8.761
20.0684	19.8601		33.2613	1.65103	35.3647	4.36863	2.8469	8.656
	31.9474		32.1703	1.58065	36.1912	4.29902	2.8425	8.684
			31.4335	1.59824	36.7598	4.45294	2.7212	8.402
			30.8337	1.36852	37.2382	4.57451	2.7027	8.388
			30.4501	1.25709	37.6363	4.56961	2.831	8.292
			29.5284	1.25904	37.7529	4.5451	2.5761	8.148
			28.9159	1.3695	39.0833	4.44412	2.6487	7.978
			28.4335	1.39198	40.6441	4.39216	2.5558	7.868
			27.8943	1.40958	41.4951	4.51667	2.5274	7.738
			27.5166	1.47312	42.4186	4.53824	2.4425	7.798
			27.3689	1.30792	42.9471	4.56275	2.3354	7.566
			26.9569	1.33627	43.5255	4.58824	2.1159	7.503
			26.4296	1.43108	44.3431	4.68824	2.177	7.426
			25.7368	1.31183	45.2588	4.64902	2.1336	7.423
			24.9609	1.33529	46.0431	4.68627	2.1593	7.277
			24.1517	1.17986	46.2647	4.64412	2.1779	7.232
			23.0597	1.0391	46.1529	4.56275	2.2726	7.172
			21.4873	0.98338	45.3961	4.53627	2.1761	7.097
			19.9364	1.00978	45.0755	4.49216	2.2504	6.856
			18.5548	1.27957	45.7118	4.41373	2.2602	6.872
			17.183	1.15152	45.7127	4.31275	2.3009	6.708
			15.8806	0.92278	45.9255	4.23824	2.4027	6.8
			14.4677	1.19062	45.5618	4.11471	2.6575	6.688
			13.4207	1.14565	45.6	3.99804	2.9124	6.906
			12.2221	1.23656	44.998	4.13431	3.1549	6.965
			11.1791	1.42913	44.601	4.11961	3.031	7.152
			10.6067	1.26784	43.7912	4.15882	3.1018	7.225
			10.2162	1.2219	43.0402	4.15784	3.0903	7.681
			9.8023	1.1828	41.4873	4.08824	3.231	7.905
			9.5342	1.20723	40.8725	3.96078	3.2035	8.401
			9.272	1.02835	40.3794	3.9451	3.3929	8.389
			8.955	1.08407	39.8647	3.88627	3.2982	8.184
			8.7573	1.08016	39.2245	3.98235	3.3867	7.881
			8.5704	0.94624	39.2824	3.98137	3.485	7.985
			8.2994	0.90323	39.9284	3.96275	3.6761	7.938
			7.9579	0.91398	40.4118	3.75294	3.8363	8.159
			7.9335	0.97556	40.0804	3.73235	3.9752	8.081
			7.9677	0.86217	39.1804	3.65784	4.077	8.434
			7.7642	0.91105	37.8167	3.62353	4.3894	8.48
			7.4237	0.93353	36.601	3.48824	4.4575	8.543
			7.0773	0.82502	35.7441	3.52451	4.5389	8.407
			6.8571	0.84555	34.3353	3.43824	4.4469	8.48
			6.8454	0.913	33.1127	3.44804	4.508	8.417
			6.8738	0.87879	32.2304	3.38922	4.4699	8.488
			6.8571	0.88074	31.4941	3.42843	4.5389	8.415
			6.8317	0.88563	30.2088	3.28039	4.6973	8.725
			6.7476	0.80156	29.1716	3.30686	4.8044	8.707
			6.8982	0.85924	28.6529	3.28431	4.5894	8.665
			6.8973	0.75953	28.4696	3.16373	4.6088	8.535
			7.0186	0.72336	28.2373	3.16765	4.5283	8.522
			7.0705	0.78201	27.1176	3.18431	4.6912	8.332
			7.1409	0.81232	26.5451	3.21373	4.7389	8.317
			7.2798	0.77908	25.8382	3.24216	4.7788	8.039
			7.5753	0.84653	25.5735	3.21569	4.7982	7.963
			7.8151	0.80743	25.3392	3.20686	4.7929	7.652
			7.9472	0.87879	25.3833	3.18431	4.6788	7.793
			8.2935	0.96579	24.7892	3.15294	4.4876	7.51
			8.4941	1.02053	24.2627	3.06275	4.2487	7.528
			8.911	0.97067	24.1755	3.03725	4.1566	7.261
			9.3317	1.12805	24.0069	2.9598	4.1319	7.387
			9.6507	1.08504	24.5461	2.88627	4.4611	7.483
			10.4031	1.10362	25.1402	2.84314	4.4973	7.588
			10.6429	1.13392	25.3422	2.87647	4.4982	7.316
			10.9207	1.18671	25.5971	2.77745	4.5593	7.652
			11.2945	1.20332	25.7029	2.72059	4.5221	7.497
			11.5802	1.09482	26.1578	2.75294	4.2522	7.465
			12.0489	1.0694	26.1029	2.71569	4.3018	7.44
			12.1859	0.99413	26.6118	2.73333	4.1593	7.4
			12.7319	0.91789	26.8353	2.81176	4.146	7.224
			13.2339	0.7957	27.7931	2.92549	4.0903	7.377
			13.727	0.89932	28.5833	2.91373	4.323	7.28
			14.4286	1.0391	28.8647	2.95686	4.5628	7.353
			14.7153	1.17595	29.5088	3.01863	4.7434	7.297
			15.3532	1.18573	29.6922	3.03137	4.7257	7.321
			15.5313	1.10068	29.9794	3.01176	4.8619	7.229
			15.454	1.13196	30.0382	2.92941	4.915	7.238
			15.5812	0.98925	29.7657	3.01275	5.1097	7.103
			15.771	1.0694	30.5833	3.1902	4.9531	6.934
			15.5841	1.01466	30.4147	3.08039	5.0478	6.763
			15.2955	1.04594	29.5784	3.07157	4.8469	6.731
			14.8953	0.92962	28.299	2.99902	4.8469	6.607
			14.9902	0.82991	27.0706	2.9951	4.7956	6.711
			15.2368	0.87292	26.1549	3.08039	4.7248	6.521
			15.2476	0.78592	25.5451	2.98725	4.531	6.543
			15.0822	0.78592	24.5225	2.99412	4.5938	6.357
			15.2622	0.80938	22.9284	2.89412	4.5221	6.426
			15.3611	0.86608	19.6863	2.82647	4.5655	6.154
			15.6536	1.02346	16.0314	2.76373	4.7673	6.193
			16.1419	1.27957	14.0069	2.84902	4.9044	6.232
			16.5616	1.25415	12.7382	2.86569	4.7478	6.459
			17.2055	0.98143	11.7245	2.80196	4.9115	6.538
			17.409	0.92766	10.7147	2.77549	5.0044	6.877
			17.7838	1.10264	10.0578	2.77941	5.2522	6.93
			18.2847	0.86315	9.6931	2.73725	5.4885	7.303
			18.7427	0.86706	9.1971	2.78627	5.6814	7.231
			18.7211	0.74878	8.6108	2.84804	5.5221	7.34
			18.4384	0.87781	7.8647	2.86373	5.3434	7.136
			18.2436	0.95406	7.6686	2.93627	4.7735	6.989
			17.9012	0.83871	7.2098	2.95588	4.515	6.76
			17.4041	0.86217	6.501	2.92157	4.3372	6.954
			17.502	0.9433	6.1422	2.85882	4.277	6.863
			17.3679	0.91593	5.9608	2.74216	4.1584	7.168
			17.2994	0.95992	6.2235	2.61765	4.1664	6.97
			16.9716	0.96383	6.5627	2.66863	4.2168	7.177
			16.9374	0.95112	6.7931	2.65392	4.2336	7.027
			16.9237	1.11437	7.0471	2.4598	4.0619	7.212
			16.7534	1.0391	7.4225	2.52745	3.9903	6.971
			16.3875	0.97556	7.8451	2.55588	3.915	7.199
			15.6986	0.91789	8.0618	2.52941	3.9062	7.021
			15.2368	1.03226	8.6588	2.61275	3.8602	7.159
			14.6898	1.15934	9.3304	2.72745	3.8027	6.937
			14.2593	1.13099	9.8314	2.71961	3.7265	7.052
			13.771	1.19355	10.7098	2.7902	3.5929	6.815
			13.4951	1.16422	11.5824	2.78333	3.3655	6.957
			12.9609	0.92864	11.9725	2.7402	3.2292	6.801
			12.7407	0.93842	12.7294	2.63333	3.0195	6.982
			12.727	0.85435	13.5804	2.58529	2.9832	6.955
			12.7984	0.66569	13.6412	2.62941	2.8133	7.16
			12.729	0.69892	13.7265	2.69118	2.8584	7.012
			12.5783	0.67155	13.9314	2.69216	2.9947	7.262
			12.4726	0.69892	13.7667	2.65392	3.2531	7.453
			12.4168	0.65885	13.4716	2.70784	3.1062	7.684
			12.2162	0.62366	13.3971	2.79314	2.931	7.5
			12.4687	0.67449	13.0853	2.84706	2.7894	7.643
			12.2329	0.74291	12.6206	2.85294	2.6398	7.441
			11.955	0.76735	12.4245	2.82059	2.192	7.346
			11.4863	0.78397	12.3098	2.78137	2.0372	7.007
			11.4188	0.79765	12.35	2.78922	1.7947	6.923
			11.2818	0.69697	12.7049	2.69804	1.8274	6.898
			11.3904	1.07038	13.0686	2.89902	1.8681	7.222
			11.5851	1.33236	13.3216	3.16078	2.1142	7.44
			11.5362	1.12805	13.2382	3.45784	2.2779	7.942
			11.6213	0.71065	13.3373	3.54412	2.5257	8.061
			11.4315	0.69306	13.5324	3.16176	2.6726	8.435
			11.5665	0.77713	13.3294	3.00588	3.0841	8.712
			11.863	0.7957	13.2755	2.85588	3.4823	9.458
			12.0117	0.77615	13.149	2.86961	4.0796	9.931
			12.0802	0.90029	12.9706	2.80294	4.5894	10.35
			12.0861	1.01662	12.7598	2.74216	5.3186	10.702
			11.8434	1.02835	12.7549	2.62843	5.8097	11.113
			11.4491	1.32551	13.0167	2.66569	6.6336	11.729
			11.2446	1.34604	13.4471	2.72451	7.1779	12.504
			11.3787	1.35191	13.5294	2.7049	7.723	12.881
			11.4002	1.33138	14.2314	2.81961	8.4035	13.879
			11.2613	1.43597	14.7814	2.99902	9.1681	14.55
			11.4256	1.47605	14.9304	3.01863	9.5425	15.171
			11.4256	1.44282	15.3088	3.0049	10.031	15.496
			11.2622	1.47312	15.6873	3.06275	10.3469	15.941
			10.9344	1.56696	16.0598	3.03431	10.9885	16.309
			10.6507	1.63539	16.0863	3.02745	11.415	16.669
			10.4755	1.61975	15.4255	2.9598	12.1345	16.996
			10.4902	1.64223	15.598	2.94608	12.6956	17.488
			10.5636	1.69795	15.0127	2.88725	13.0062	17.548
			10.5088	1.75562	14.7824	2.88137	12.7717	17.387
			10.2583	1.72141	15.4333	2.94706	12.7407	17.28
			10.1233	1.69013	15.9892	2.96471	12.9292	17.576
			10.1076	1.64712	16.4255	2.93725	12.8858	17.351
			9.8513	1.54643	16.8255	3.01176	12.6867	17.238
			9.8885	1.66667	17.25	3.00784	12.7575	16.934
			9.9012	1.69501	17.2735	3.02647	13.0071	16.968
			9.7867	1.74487	17.4922	2.90196	13.1168	16.853
			9.6791	1.59433	17.8441	2.70098	13.5221	17.313
			9.7916	1.93939	17.1412	2.6902	13.7124	17.566
			9.6047	1.92375	16.0069	2.65196	13.5044	17.809
			9.4599	1.8045	15.2343	2.57647	13.4142	17.686
			9.2955	1.77322	14.0598	2.52451	13.3549	17.726
			9.3434	1.86706	13.5069	2.5402	13.592	17.673
			9.2515	1.96188	12.8706	2.45294	13.9451	17.957
			9.3532	1.97752	12.0882	2.54902	14.5796	18.564
			9.3845	2.03128	11.4755	2.61863	15.0912	19.372
			8.9697	1.86119	10.801	2.52255	15.4619	19.742
			8.8121	1.82111	10.4441	2.52353	15.1867	19.727
			8.7074	1.78104	10.0216	2.57255	14.6248	18.961
			8.5998	1.82796	10.0618	2.68137	13.8956	18.245
			8.5391	1.86119	10.2676	2.58039	13.7504	17.721
			8.5313	1.70772	10.3333	2.62549	13.4522	17.418
			8.4119	1.9042	10.3794	2.68333	13.1124	16.82
			8.181	2.01564	10.202	2.76275	12.969	16.612
			8.135	1.9218	10.0039	2.68627	12.9947	16.414
			7.9188	1.80059	10.2137	2.65784	12.9416	16.43
			7.8151	1.79277	10.5412	2.58824	13.1009	16.52
			7.5626	1.76442	10.3578	2.58726	13.1664	16.747
			7.6145	1.84262	10.4892	2.5951	13.2257	16.529
			7.7231	1.64614	10.5608	2.55882	13.1513	16.307
			7.7065	1.63441	10.1863	2.62451	13.277	16.318
			7.6389	1.75367	10.0245	2.61961	12.931	16.277
			7.6703	1.47605	9.6696	2.62157	12.5894	15.929
			7.6683	1.62366	9.3088	2.6	12.6142	16.044
			7.9951	1.51417	9.7735	2.58529	12.7876	16.158
			8.4452	1.8436	9.9598	2.62647	12.6743	16.281
			8.7065	1.86804	10.1314	2.68137	12.7204	16.258
			9.0049	2.02542	10.4382	2.84216	12.7619	16.616
			9.319	2.07625	10.5755	2.78235	12.731	16.595
			9.7583	2.49853	10.6578	2.69804	12.354	16.344
			10.5548	2.48876	11.3647	2.76471	11.8867	15.654
			10.8875	2.85533	12.198	2.87451	11.7434	15.549
			10.7994	2.54643	12.9539	2.94216	11.6018	15.173
			10.7984	2.33822	13.1	2.8549	11.2301	14.932
			10.9031	2.02542	13.2402	2.78039	11.1035	14.582
			10.6654	2.10166	13.751	2.74902	10.8894	14.302
			10.6115	1.99511	14.2284	2.76863	10.5257	13.826
			10.7681	1.98729	14.8598	2.79608	9.9584	13.443
			10.8072	1.83382	16.1157	2.83333	9.3416	12.887
			10.9677	1.75269	17.6637	2.86667	8.5726	12.646
			10.9198	1.7087	18.7108	2.83235	8.0681	12.496
			10.7779	1.77028	18.9824	2.81176	7.4619	12.572
			10.7544	1.65982	19.2686	2.88137	7.0088	12.49
			10.5616	1.57283	19.5069	2.96961	6.2867	12.612
			10.453	1.53568	19.7725	2.99902	5.8133	12.648
			10.5264	1.86999	20.0588	2.86275	5.723	13.222
			10.5294	1.69501	19.8902	2.89412	6.0611	13.958
			10.3943	1.59042	19.8863	2.91765	6.6319	14.971
			10.18	1.59335	20.0804	3.05686	7.1451	15.613
			10.0665	1.41153	20.3608	3.16176	7.2841	16.1
			9.9648	1.48094	20.6471	3.15196	7.6673	16.457
			9.9609	1.4956	20.9186	3.09608	8.0735	17.241
			10.093	1.51613	20.7422	3.02059	8.8876	17.957
			10.2691	1.74194	20.7686	3.07059	9.6991	18.918
			10.3258	2.04594	20.8343	3.1549	11.1788	20.34
			10.1076	2.14565	21.4706	3.25882	12.2159	21.924
			10.1957	1.94917	21.9069	3.46275	13.023	23.041
			10.1575	2.07722	22.7029	3.49314	13.8097	24.496
			10.2759	2.18768	22.9931	3.36765	14.3097	25.408
			10.498	2.37439	23.1382	3.34216	14.8814	26.652
			10.5656	2.48876	22.998	3.38333	15.2336	27.407
			10.6018	2.74585	23.0294	3.46569	15.0575	27.871
			10.5117	2.51515	23.2382	3.37157	15.7177	28.733
			10.5822	2.74487	23.0755	3.31765	16.2115	29.551
			10.6282	2.41544	23.2824	3.40588	16.8646	30.183
			10.7789	2.6696	23.3735	3.42451	17.7832	31.346
			10.7339	2.59531	23.3951	3.66373	18.8221	32.444
			10.4344	2.92571	23.4618	3.64216	19.6699	33.871
			10.4276	2.91007	24.001	3.72255	20.5566	35.025
			10.3376	2.84164	24.3912	3.77549	20.5389	35.553
			10.3669	2.64418	24.7275	3.67353	20.7035	35.871
			10.3973	2.60117	25.1873	3.5402	20.5717	36.384
			10.2202	2.78201	25.3069	3.4598	20.3681	36.455
			10.2417	2.73314	25.4284	3.46961	20.9062	37.917
			10.1888	3.03519	25.3686	3.48824	21.5593	38.927
			9.9765	3.10655	25.4902	3.44706	21.3726	39.383
			10.0587	2.88368	25.2814	3.32941	21.0186	39.273
			9.8571	2.40371	24.4824	3.29412	20.5407	39.157
			9.6497	2.47898	24.149	3.4049	20.6726	39.217
			9.3777	2.36559	23.7814	3.22059	21.223	39.994
			9.3493	2.45064	23.5108	3.28333	21.5531	40.354
			9.1605	2.37928	23.152	3.37059	21.6814	40.911
			9.0685	2.3392	23.4804	3.5451	21.7947	40.727
			9.136	2.34995	23.0931	3.64412	21.685	40.332
			9.2583	2.36559	22.3206	3.47451	22.2035	40.624
			9.3033	2.37537	21.3608	3.1598	22.669	41.344
			9.3796	2.39492	20.8804	3.09118	22.8442	41.344
			9.5245	2.55914	20.8676	3.17647	23.1611	41.624
			9.7828	2.49071	21.0775	3.23627	23.408	41.656
			10.2583	2.55523	21.2804	3.19902	23.4283	42.004
			10.9883	2.61877	21.9775	3.14706	23.4212	41.706
			10.9951	2.53959	22.5696	3.26078	23.2681	41.73
			10.9403	2.40665	22.9284	3.28039	23.5903	41.619
			10.8082	2.32258	23.149	3.13824	23.7097	41.356
			11.0616	2.60508	23.598	3.17353	22.9628	40.09
			11.2671	2.61388	24.0294	3.09118	22.4584	39.621
			11.181	2.45846	24.0235	3.10588	22.3522	39.253
			11.2886	2.45455	23.9127	2.97941	22.5876	39.634
			11.4364	2.32942	23.7549	3.02549	23.5602	40.227
			11.3229	2.31672	23.6206	3.12843	24.3062	40.752
			11.4824	2.42815	23.9922	3.21373	24.7637	40.637
			11.4726	2.51613	23.7814	3.26765	25.0239	40.608
			11.862	2.52395	23.7235	3.30882	25.6549	40.808
			11.9393	2.65494	23.1049	3.39412	26.054	41.357
			12.2309	3.11632	22.5814	3.40588	26.4159	41.572
			12.273	3.19257	22.4784	3.47157	26.9416	42.592
			12.4951	3.38416	22.4382	3.5	27.3292	42.949
			12.545	3.15152	22.6814	3.52157	27.4911	43.358
			12.682	3.56012	22.8716	3.39902	27.2425	43.251
			13.0078	3.74682	22.4716	3.39412	27.2124	43.754
			13.2779	3.63245	22.2814	3.29216	27.3018	43.975
			13.4217	3.51613	22.6206	3.24804	27.0912	44.217
			13.5274	3.58749	22.4059	3.18627	26.9841	44.098
			13.9589	3.66667	21.9529	3.3098	26.9717	44.313
			14.4971	3.58065	21.899	3.31275	27.554	44.14
			15.0294	3.72141	21.9275	3.3402	28.7478	44.821
			15.6487	3.80841	21.8441	3.36373	29.446	44.835
			16.1194	3.75073	21.2941	3.36765	29.3876	44.887
			16.6409	3.82111	21.0627	3.19706	29.146	44.334
			17.3542	3.39101	20.9637	3.0951	28.0832	43.191
			18.0822	3.56109	20.7824	3.02255	27.2823	42.328
			18.363	3.44379	19.7078	3.02941	25.3053	40.894
			18.5088	3.38807	18.1598	3.06176	23.4239	38.716
			18.5078	3.51515	17.3755	3.11275	20.508	35.493
			19.1438	3.12219	16.1422	3.11078	17.8593	31.965
			19.5372	3.38025	15.1461	3.11961	16.7575	30.416
			20.1223	3.44379	14.249	3.06961	16.1805	29.22
			20.4149	3.2522	13.4863	2.93922	15.8168	28.608
			20.5861	3.43304	12.7147	2.94314	15.515	27.907
			20.9677	3.28152	12.1912	3.03431	15.1823	27.449
			21.1693	3.52199	11.9618	3.08137	15.1637	27.004
			21.6027	3.27175	11.4951	3.13137	14.9903	26.982
			21.3914	3.5259	11.3353	3.25588	14.5681	26.361
			21.0274	3.65982	11.4049	3.32941	14.1062	26.156
			20.638	3.66569	11.7304	3.25588	13.6469	25.574
			20.6213	3.52395	12.302	3.28725	13.2106	25.395
			20.7358	3.51808	12.9059	3.29902	13.1106	25.175
			20.5978	3.67937	13.4765	3.35098	12.5814	24.863
			20.3787	3.53959	14.0716	3.39216	12.3221	24.556
			20.3826	3.76637	14.502	3.50196	11.9619	24.548
			20.4863	3.89736	15.4039	3.62941	11.8469	24.395
			20.5646	3.97752	16.5961	3.77843	11.5982	24.45
			20.8562	4.03128	17.3049	3.81471	11.369	24.137
			21.4061	4.28544	16.8412	3.74706	11.2478	24.286
			21.5568	4.10557	16.1098	3.82353	11.2407	24.213
			21.4912	4.13978	15.8441	3.75	11.1283	24.379
			21.908	3.96676	15.552	3.85098	11.2655	24.386
			22.1585	4.10264	15.698	3.71373	11.2381	24.365
			22.2104	4.0782	15.8843	3.66373	11.7	24.762
			22.5205	4.26882	16.1667	3.53725	12.3336	25.638
			22.7221	4.42815	16.5804	3.51275	12.923	26.1
			22.7466	4.32649	16.7696	3.45882	13.4726	26.77
			22.5998	4.18964	17.4	3.47059	14.0947	27.22
			22.7133	4.30205	18.1392	3.47941	14.5381	27.871
			22.9423	4.47703	18.8873	3.50882	14.9602	28.128
			23.0196	5.30792	19.599	3.63529	15.1504	28.54
			23.7153	5.80841	21.0343	3.66078	15.7115	29.069
			24.1438	6.13783	21.6333	3.53039	16.215	29.701
			24.5479	6.15836	21.9882	3.47255	17.2531	30.412
			24.7916	5.91691	21.5284	3.45098	18.3637	31.168
			24.6957	5.48583	21.1716	3.4098	19.3699	31.354
			25.0538	5.55425	20.948	3.32843	20.369	31.66
			25.6135	5.13001	20.4578	3.36078	21.0292	31.419
			25.6507	5.13587	20.002	3.33137	21.7327	31.754
			25.909	4.91984	20.0265	3.50392	21.8903	31.447
			26.1155	5.0303	20.1363	3.53431	21.5345	31.239
			25.7808	4.57674	20.751	3.50196	21.5814	31.117
			25.6566	4.37341	21.2735	3.51373	21.2106	30.983
			25.5988	4.50342	21.9147	3.60882	20.8327	30.541
			25.8033	4.60508	22.4206	3.79608	20.2681	30.162
			25.8738	4.37928	22.298	3.76471	19.6903	29.434
			25.8317	4.4653	21.8373	3.83529	19.4885	29.361
			26.229	4.34409	21.9275	3.91373	19.2699	29.303
			26.3415	4.52688	22.0569	3.92059	18.7398	29.21
			26.365	4.30987	22.1108	3.91078	18.3779	28.962
			26.683	4.28446	21.9951	3.91471	17.9221	28.611
			27.3826	4.19746	21.3569	3.93431	17.215	28.051
			27.8601	4.13099	21.6176	3.93922	15.9876	27.538
			28.4569	4.12805	21.1471	3.93529	15.5832	27.34
			29.2153	4.48485	20.9461	3.96569	15.6009	27.8
			29.6605	4.60411	21.0265	3.93039	15.9619	28.23
			29.6429	4.59726	20.8422	3.88039	16.0478	28.748
			29.6673	4.10557	20.7196	3.75686	16.0602	28.795
			29.4579	3.99902	20.751	3.72647	16.4735	29.616
			29.2603	4.07038	21.1078	3.61667	17.146	30.332
			29.227	3.68231	21.9755	3.77059	18.015	31.728
			29.2309	3.80841	23.9608	3.79608	18.6451	32.432
			29.3845	3.76246	25.8069	3.89216	18.7221	33.006
			29.5881	3.87195	27.5716	3.98529	18.9982	33.241
			29.9432	3.73216	29.9471	4.06471	19.3195	33.74
			30.1438	3.93646	32.3559	3.99314	19.2389	33.396
			30.547	4.21408	33.9373	3.87647	18.7947	32.887
			30.8493	3.97556	35.2304	3.90882	18.2726	32.013
			30.5832	3.59922	35.7039	3.80588	17.7726	31.657
			30.498	3.99707	36.651	3.89118	17.4177	30.974
			30.8278	3.55132	37.1294	3.83039	17.2133	30.693
			31.089	3.60411	38.049	4.02451	17.1336	30.275
			31.5479	3.62854	38.3343	4.03824	16.8735	30.077
			31.8591	3.3695	39.0039	4.17941	16.9257	29.571
			32.2104	3.47801	39.1814	4.27941	16.8097	29.034
			33.0861	3.48583	39.7951	4.37353	16.7726	28.471
			33.7779	3.35093	39.9578	4.59314	16.7212	28.573
			33.8209	3.42131	39.8618	4.86275	16.5159	27.988
			34.0235	3.32258	39.148	5.12941	16.0823	27.564
			34.1663	3.38221	38.6814	5.05882	15.6858	26.777
			34.2299	3.30792	38.4226	4.96961	15.5345	26.543
			34.2691	3.6002	38.0118	4.97745	15.5389	26.215
			34.5822	3.37634	37.9549	4.91863	15.0788	25.841
			35.0832	3.3695	38.0824	4.78922	14.9212	25.365
			35.181	3.32356	38.5294	4.62059	14.6434	25.226
			35.6145	3.53177	37.75	4.32353	14.454	24.673
			35.726	3.26784	37.8284	4.22647	14.515	24.719
			36.229	3.28055	36.8598	4.07647	14.7619	24.931
			36.6928	3.47898	37.3931	3.97451	14.6841	25.379
			37.1067	3.60411	37.8225	3.97745	14.6274	25.224
			37.3933	3.80059	38.2284	4.00784	14.1496	24.792
			37.3669	3.73607	38.3745	3.95196	13.7389	23.834
			37.3787	4.20821	38.9245	3.98235	13.0283	22.683
			37.1067	4.52688	39.8274	3.82941	12.4168	21.474
			36.5078	4.24145	40.7902	3.83039	12.0053	20.963
			35.6507	4.14467	42.0745	3.83726	11.3053	20.018
			35.3317	3.8739	42.7618	3.72647	10.6133	19.692
			34.8043	3.66764	43.7441	3.80294	10.3319	19.259
			34.5098	3.68426	44.2265	3.99412	9.2912	18.29
			34.4344	3.53861	44.7157	3.94902	8.7549	17.454
			34.09	3.47312	45.1422	3.78039	8.0159	16.606
			33.5059	3.68133	44.9922	3.80686	7.2336	15.507
			33.0127	3.40371	45.0755	3.88039	6.5257	14.872
			31.546	3.41935	44.4186	3.82647	5.7991	13.956
			30.4579	3.58944	43.9696	3.75882	5.1903	13.273
			29.8405	3.9218	42.95	3.67647	4.8319	12.61
			29.7172	3.91496	40.9686	3.60686	4.4	12.074
			29.7789	3.76246	39.9088	3.63725	4.2779	11.585
			30.0098	3.74585	37.7392	3.72255	4.1903	11.369
			30.2084	4.03617	35.2	3.72549	4.1743	10.915
			30.1869	4.25709	33.0667	3.64314	4.1451	10.89
			30.4481	4.58651	31.1363	3.51765	4.1177	10.59
			30.6693	4.3001	29.7373	3.39706	4.0823	10.694
			31.1879	4.80059	28.2275	3.31863	4.3602	10.758
			31.8337	5.12219	26.6216	3.27255	4.5115	11.064
			32.4511	4.89736	25.2098	3.06176	4.6354	11.055
			32.5548	4.54936	23.8422	3.10098	4.5044	11.18
			32.7779	4.58162	22.2873	3.11471	4.5035	10.848
			33.136	4.72043	21.4559	3.2402	4.6487	10.822
			32.9706	4.70577	20.6412	3.13039	4.6858	10.541
			33.0802	4.5914	19.3441	3.0451	4.6522	10.442
			33.3885	4.83187	18.652	3.09608	4.7248	10.14
			34.0636	4.84066	18.101	3.05294	4.9469	10.325
			34.0323	4.54839	17.6794	3.17941	5.3796	10.466
			33.7485	4.6911	17.3255	3.21275	5.7673	10.84
			33.5568	4.54154	17.2343	3.13333	6.1035	10.845
			33.7975	4.31965	16.9363	3.11176	6.1513	10.887
			34.2691	4.64321	16.3735	3.06667	6.2558	10.653
			33.9325	4.57087	16.3794	3.08726	6.4442	10.843
			33.4618	4.67058	16.1422	3.02647	6.4381	10.582
			32.6928	4.71554	16.6814	3.02451	6.2646	10.434
			31.8141	4.40078	17.1676	3.07941	6.2487	10.236
			31.0059	4.40371	17.452	3.10196	6.2434	10.553
			30.3444	4.39394	17.9206	3.02745	6.1664	10.241
			30.046	4.20528	18.399	3.03627	6.0982	10.137
			29.9031	4.30694	18.749	3.14118	5.9478	9.818
			29.6086	4.31867	19.4402	3.0902	5.677	9.776
			28.9971	4.14565	20.5451	3.07647	5.692	9.65
			28.3973	4.38514	21.3922	3.06667	5.5425	9.513
			27.8963	4.26784	21.348	3.12647	5.5133	9.246
			27.7025	4.07234	21.4294	3.17843	5.2982	9.084
			27.8552	4.18573	21.6951	3.16667	5.2168	8.779
			28.2055	4.16716	21.7392	3.18725	5.0115	8.82
			27.7573	3.97361	21.6235	3.19608	4.9912	8.746
			26.9863	3.76442	21.7167	3.23824	4.8097	8.783
			26.8669	4.07136	21.7843	3.2598	4.6619	8.434
			27.0117	3.76637	21.9706	3.31667	4.3584	8.38
			27.498	3.82405	22.251	3.44804	4.1858	8.133
			27.7446	3.96579	22.2147	3.45294	3.8425	8.112
			27.8239	3.65298	22.5333	3.61667	3.6965	7.785
			27.4599	3.42033	23.3422	3.77255	3.7726	8.004
			27.1135	2.96383	24.5235	3.77451	3.9062	8.09
			26.9022	2.69795	25.1686	3.75588	3.8496	8.348
			26.4452	2.67155	25.7304	3.89902	3.9239	8.363
			26.2231	2.62366	25.9765	3.83235	3.8071	8.609
			25.9609	2.53372	26.2029	3.87843	3.8558	8.63
			26.1781	2.4868	25.6941	3.82157	3.7867	8.802
			26.181	2.38905	24.7892	3.83627	3.8425	8.744
			26.18	2.25611	23.7333	3.78725	3.7257	8.863
			25.7153	2.51515	22.3755	3.76863	3.7823	8.902
			25.2055	2.52981	21.2078	3.78431	3.8088	9.332
			24.9423	2.79081	20.1824	3.76569	3.8496	9.41
			25.0098	2.91398	19.1833	3.73922	3.7699	9.815
			25.138	2.61584	18.2118	3.77843	3.7265	9.85
			25.3141	2.65787	17.8167	3.75392	3.5858	10.234
			25.3787	2.5738	17.1127	3.91471	3.6425	10.289
			25.7671	2.71848	16.4902	4.27353	3.6195	10.427
			26.636	2.6696	14.4343	4.30098	3.6434	10.437
			27.4618	2.71945	12.3059	3.86078	3.5469	10.562
			28.2065	2.75758	11.45	3.61765	3.6027	10.442
			28.9061	2.71065	10.8186	3.55784	3.592	10.52
			29.2564	3.04203	10.9353	3.50686	3.6522	10.386
			29.6526	3.12414	10.8039	3.47745	3.6796	10.6
			29.7838	3.39101	11.0255	3.52549	3.6991	10.474
			29.8757	3.51711	10.9647	3.53333	3.6496	10.716
			29.7838	3.4868	11.4078	3.48922	3.5469	10.573
			29.9335	3.652	12.2304	3.3951	3.4566	10.629
			29.9843	3.65689	12.7294	3.45098	3.5257	10.563
			29.9442	3.83284	12.7853	3.3402	3.5053	10.636
			29.9834	3.87488	12.1755	3.32353	3.5283	10.56
			30.1771	3.95699	11.3608	3.21373	3.4726	10.755
			30.5411	3.96481	10.6216	3.09706	3.6195	10.669
			31.5284	3.95797	10.3314	3.07255	3.6973	10.764
			32.4775	3.95601	10.0049	3.08235	3.9664	10.93
			33.5509	4.08895	9.8735	3.15784	4.0752	11.34
			34.4667	4.34897	9.6608	3.05588	4.0832	11.27
			35.4403	3.9824	9.3353	3.04608	4.0221	11.262
			36.5029	4.19257	9.4078	3.17255	3.9858	11.038
			37.7397	4.48876	9.0382	3.30196	3.9106	11.029
			39.2348	4.51711	9.1902	3.16078	3.9142	10.76
			40.6849	4.41056	8.9373	3.13235	3.7496	10.699
			42.0078	4.97556	8.9706	2.96275	3.7788	10.637
			43.5949	5.11144	8.7775	2.89804	3.785	10.816
			45.1849	4.93353	8.5657	2.80098	3.9142	10.821
			45.6928	5.18671	8.4363	2.76275	4.0301	11.195
			46.2877	4.93451	8.5353	2.79412	4.2186	11.385
			46.3023	5.00196	8.7539	2.81275	4.5274	12.108
			45.7955	4.9218	8.7333	2.80686	4.7168	12.348
			45.8053	4.68426	8.9686	2.78039	4.7903	12.904
			45.8826	4.739	9.2	2.82255	5.0354	13.311
			45.2016	4.71847	9.7853	2.80686	5.2283	14.053
			44.1419	4.34213	10.2814	2.77157	5.4088	14.426
			43.3239	4.26979	10.4873	2.86863	5.6646	15.07
			42.7515	4.72043	10.7853	2.77059	6.0363	15.351
			42.2544	4.48485	11.0167	2.78039	5.8619	15.247
			42.0147	4.43695	10.8392	2.76765	5.9982	15.031
			41.9462	4.37537	10.0069	2.82941	6.0814	15.118
			42.1389	4.23851	9.1569	2.76176	6.1177	15.129
			42.4315	4.2434	8.5088	2.71863	5.7628	15.363
			42.3894	4.06354	7.5745	2.75294	5.6257	15.345
			42.2339	4.42424	7.3627	2.8098	5.4743	15.617
			42.3777	4.44282	6.8794	2.84118	5.5743	15.597
			42.2407	4.50049	6.5147	2.86373	5.8363	15.89
			42.7975	4.27664	6.5608	3.06275	6.1265	15.963
			43.0675	4.63734	6.1735	3.3	6.2584	16.214
			43.3356	4.24633	6.1235	3.47059	6.3327	16.107
			43.6311	4.32551	6.2118	3.60294	6.2478	16.157
			44.0812	4.56403	6.3069	3.54902	6.4009	16.137
			44.6986	4.26295	6.7059	3.37353	6.6602	16.539
			44.1614	4.17889	6.9	3.18039	6.8912	16.571
			43.5851	4.35093	7.2294	2.93039	6.8947	16.745
			42.7838	4.50147	7.1755	2.80294	7.0752	16.745
			41.9716	4.60802	7.3902	2.54412	7.5212	17.222
			41.6732	4.43597	7.5853	2.41078	8.2947	17.895
			42.184	4.6696	8.0353	2.22843	9.0381	18.777
			43.4364	4.83284	8.2706	2.16863	9.6726	19.241
			44.7603	4.94135	8.3637	2.11667	9.985	19.757
			46.2339	4.98827	8.2392	2.0402	10.3646	19.963
			47.8659	5.23656	8.0245	1.9402	10.1	20.012
			49.1164	5.01564	7.7824	2	10.2195	19.841
			50.2162	5.01662	7.3078	2.00588	10.2442	20.017
			51.6008	4.88465	6.6765	1.94706	10.3142	19.939
			52.0978	5.02835	6.1618	1.8598	10	20.1
			52.6223	4.90323	5.7725	1.78824	9.9903	20.156
			52.8395	5.15836	5.1824	1.75588	10.1664	20.714
			53.0196	4.79081	5.051	1.74412	10.6779	21.377
			52.6888	4.79668	4.8931	1.58333	11.1912	22.45
			52.4364	5.27566	4.6412	1.53137	11.5301	22.816
			52.5587	5.32063	4.449	1.53725	11.2646	22.96
			52.4051	5.36364	4.0343	1.58137	11.0788	22.662
			51.9746	5.44477	4.1402	1.52059	10.8177	22.422
			51.0724	5.00098	4.1343	1.5098	10.8062	22.218
			49.4687	4.77908	4.0794	1.4098	10.6283	22.264
			47.8366	5	3.9627	1.2902	10.5053	22.036
			45.7035	4.20332	3.7127	1.37745	10.2363	22.18
			43.5274	4.18866	3.5225	1.32647	10.0912	21.879
			40.8376	3.68328	3.5206	1.30882	10.2389	22.083
			37.9677	3.71359	3.4931	1.28431	10.4478	22.378
			35.1487	3.64027	3.5892	1.32255	10.3664	22.986
			32.2887	3.29619	3.6343	1.2902	10.0566	22.91
			30.3376	3.13294	3.6294	1.33333	10.1478	23.39
			29.3209	3.25024	3.2892	1.3598	10.3186	23.528
			28.4912	3.02835	3.1824	1.38627	10.3743	23.718
			27.5117	3.01955	2.999	1.32353	10.3558	23.532
			26.5196	2.84653	2.9431	1.29804	10.2628	23.837
			25.8669	2.88759	3.0784	1.23529	10.1487	23.767
			25.5157	2.42913	2.9843	1.25784	9.9903	24.17
			24.8072	2.56598	2.8863	1.27353	9.9248	23.959
			24.1321	2.52297	2.9157	1.31569	9.5912	23.811
			22.9022	2.36461	3.1814	1.32157	9.4761	23.286
			21.4961	2.2825	3.3912	1.4098	9.3531	23.163
			20.9481	2.40274	3.6706	1.35098	9.1354	22.405
			20.4188	2.35288	3.699	1.37843	8.8832	22.076
			19.8924	2.48778	3.7373	1.47353	8.7735	21.777
			19.0157	2.73412	3.7461	1.52745	8.4451	21.772
			18.182	2.86706	3.8451	1.58431	8.4487	21.648
			17.4941	2.74487	3.8431	1.5549	8.2717	21.651
			16.6624	2.65494	4.0588	1.62059	8.4416	21.497
			16.225	2.67644	4.0412	1.66863	8.3566	21.426
			15.5695	2.59335	4.1922	1.72353	8.4796	21.246
			15.2593	2.60802	4.3363	1.68137	8.6177	21.57
			14.7701	2.64027	4.5304	1.69314	8.7735	21.668
			14.5157	2.35973	4.7422	1.72647	8.7115	21.874
			14.0959	2.64809	4.8539	1.74902	8.9389	22.059
			13.6057	2.82991	5.3314	1.79118	8.9664	22.329
			13.6262	2.82111	5.7255	1.82549	8.8956	22.165
			13.4795	2.5259	6.002	1.74118	8.8204	22.235
			13.6027	2.58358	5.7814	1.78725	8.5566	21.835
			13.4638	2.53763	5.65	1.85294	8.4867	22.009
			12.9687	2.8045	5.8627	1.84706	8.8584	22.168
			12.453	2.90518	6.5314	1.79608	8.9265	22.176
			11.8885	2.93842	7.2804	1.78529	9.1664	22.179
			11.7456	2.74389	7.9324	1.98137	9.1743	22.514
			11.7544	2.77713	8.6706	2.00686	9.4212	22.913
			11.5303	2.90225	9.1029	2.03824	9.4726	23.668
			11.2652	2.89541	9.2451	2.08824	9.6265	23.888
			11.1967	3.04985	9.4608	2.17157	9.7363	24.321
			10.8444	3.13392	9.9441	2.29412	9.954	24.573
			10.0802	2.94233	10.4333	2.36373	10.2832	25.148
			8.9315	2.92082	10.9471	2.28137	10.3416	25.433
			7.8503	2.70283	11.4578	2.23039	10.5044	26.256
			7.1614	2.49853	11.801	2.26863	10.9327	26.985
			6.5372	2.26002	12.1049	2.26765	11.208	27.824
			5.9892	2.39589	12.4216	2.26667	12	28.587
			5.7955	2.60997	12.4304	2.20882	13.2221	29.937
			5.5372	2.69208	12.4853	2.22843	14.1717	30.885
			5.2319	2.75758	11.8843	2.21667	14.9549	31.988
			4.862	2.8172	11.8441	2.24118	15.2487	32.048
			4.6556	2.53177	11.4676	2.31863	15.4195	32.129
			4.3532	2.53372	11.0382	2.26275	15.6717	31.932
			4.2456	2.3304	10.6873	2.26078	15.723	31.668
			4.0714	2.42913	10.5078	2.41078	16.1929	31.497
			4.045	2.42424	9.8676	2.45	16.4584	31.453
			4.0245	2.62854	9.7725	2.42647	16.523	31.09
			4.1301	2.63441	9.7314	2.36863	16.2257	30.658
			4.5959	2.69306	9.8667	2.49412	16.0575	30.233
			4.6605	2.45943	9.4245	2.37647	15.5947	29.964
			4.3933	2.48778	9.5902	2.44804	15.3699	29.554
			3.9892	2.51026	9.7559	2.51078	14.9991	29.38
			3.8425	2.50538	10.1608	2.52451	14.7761	28.547
			3.8307	2.74682	10.2343	2.75882	14.531	27.756
			3.7886	2.89052	10.0873	2.95686	14.0973	26.682
			3.8023	2.83187	9.7961	2.88137	13.6708	26.137
			3.8542	2.92278	9.8735	2.63137	13.3257	25.226
			3.8464	3.09482	10.5108	2.54608	13.1159	24.823
			3.8082	3.14956	11.7412	2.5098	12.6991	23.824
			3.8023	3.12219	13.5667	2.45392	12.5628	23.515
			3.7241	2.83382	14.9373	2.4402	12.5115	22.802
			3.7348	2.78299	16.2137	2.47451	12.0664	22.032
			3.6928	3.06647	17.4049	2.47941	11.9699	21.207
			3.4795	2.74389	18.2755	2.46667	12.1912	20.829
			3.4295	2.60899	18.7735	2.34412	12.2655	20.082
			3.409	2.67449	18.8696	2.38725	12.3664	19.699
			3.363	2.35582	18.9941	2.36373	12.5646	19.139
			3.1712	2.29032	19.3402	2.43725	12.115	18.461
			3.1233	2.19844	19.8608	2.51667	11.7407	17.814
			3.0949	2.37439	19.9412	2.60392	11.1611	17.668
			2.9961	2.03812	20.95	2.59314	11.0018	17.52
			2.8523	2.19355	21.5578	2.52059	10.9345	17.596
			2.8249	2.16325	23.0647	2.49804	11.0062	17.571
			2.817	2.02933	24.898	2.52255	11.2283	18.082
			2.8532	2.05963	27.8725	2.48824	11.5142	18.52
			2.7162	2.04594	29.6049	2.39314	11.492	19.039
			2.7661	2.06745	30.7696	2.29608	11.4204	19.05
			2.6507	2.09971	30.8245	2.24608	11.3938	19.496
			2.6086	2.09091	30.3353	2.31667	11.2841	19.625
			2.5646	1.90518	30.2275	2.23627	11.0575	19.784
			2.6468	1.913	31.1363	2.18235	10.6478	19.504
			2.682	1.88759	32.449	2.14902	10.4195	19.676
			2.7476	1.96676	33.7529	2.24706	10.7212	20.007
			2.6898	1.95601	35.4608	2.27941	10.8735	20.543
			2.6027	1.78006	36.6775	2.28039	10.9956	20.66
			2.5274	1.63343	36.698	2.16863	11.0381	21.05
			2.4501	1.43793	35.5892	2.10784	11.3106	21.339
			2.3973	1.35973	34.0931	2.08824	11.8487	22.183
			2.4139	1.53177	33.4441	2.02353	12.2044	22.379
			2.4472	1.59922	33.3775	2.05098	12.408	22.847
			2.2573	1.53177	32.3627	2.18824	12.8283	23.172
			2.2505	1.43304	31.7794	2.15	12.9646	23.703
			2.1536	1.45455	30.9373	2.2098	13.5115	24.184
			2.2387	1.56794	30.4902	2.2402	13.8257	25.112
			2.1047	1.64614	29.7147	2.30392	14.0027	25.307
			2.136	1.89638	29.2	2.24118	14.3876	26.002
			2.1243	2.01369	29.4667	2.37353	14.9646	26.423
			2.1859	1.79374	29.4098	2.38333	15.6469	27.286
			2.1438	1.93353	29.6441	2.37157	16.9558	28.373
			2.1184	1.72141	29.8608	2.26373	17.6425	29.177
			2.0959	1.63148	29.6	2.41373	18.7558	30.012
			2.2035	1.68328	29.9108	2.55588	19.6637	30.963
			2.3337	1.41349	30.5284	2.48039	20.0929	31.246
			2.4315	1.44673	31.352	2.46373	20.3133	31.875
			2.5352	1.28446	31.2039	2.47353	20.3575	31.886
			2.5294	1.27175	31.2333	2.5049	20.4743	32.512
			2.3943	1.43304	31.4931	2.52843	20.6531	32.733
			2.3366	1.55718	31.9275	2.58431	20.3602	32.785
			2.3395	1.65689	32.4676	2.6	20.7416	32.947
			2.4061	1.73314	33.1235	2.58627	21.2814	33.5
			2.3542	1.89932	33.098	2.61078	21.7292	33.642
			2.501	1.81036	33.3245	2.56863	22.3664	34.351
			2.5186	1.82698	33.1333	2.66274	22.9903	34.955
			2.4883	1.71945	32.7922	2.57647	23.0611	35.748
			2.4667	1.72239	32.8324	2.71961	23.0522	35.933
			2.6507	1.83382	32.9147	2.75686	22.969	36.448
			2.7466	1.96676	32.2735	2.81667	23.5319	36.944
			2.7339	1.81036	31.4608	3.06176	23.9664	37.397
			2.8092	1.80547	31.0941	3.28627	24.2982	37.684
			2.907	1.71065	30.8206	3.76373	24.1708	38.244
			3.0636	1.77615	29.6108	4.35392	24.2469	38.465
			3.2153	1.89736	28.0892	4.6049	24.4655	39.223
			3.5372	2.06647	27.4275	4.68431	24.4566	38.92
			3.8121	2.39296	27.0608	4.5451	24.4496	38.721
			3.8679	2.31476	26.9402	4.01176	24.5089	38.133
			3.8297	2.18377	26.5059	3.30294	25.0053	38.488
			3.7975	2.14076	25.0706	2.7902	25.4133	38.394
			3.8591	2.13099	23.4059	2.38725	25.8142	38.668
			4.0186	1.97947	21.6029	2.12255	26.7646	39.218
			3.9706	2.05767	19.9451	2.01471	27.7062	40.382
			3.8112	2.07722	19.2412	2.0049	28.3619	41.029
			3.8816	1.97067	18.7314	1.99412	28.0566	41.368
			3.8689	2.10166	17.8784	1.99902	28.0611	41.301
			4.2006	2.2219	17.1118	1.96373	27.3628	40.729
			4.683	2.46237	16.301	1.95686	26.7832	39.99
			4.6037	2.24633	15.6706	1.8951	26.0062	39.695
			4.3943	2.174	15.2784	1.89118	25.1274	38.905
			4.2495	2.12805	14.9569	1.86961	23.785	38.149
			4.2554	2.09482	14.4667	1.89412	23.0469	37.558
			4.1389	1.86315	13.4765	1.81275	22.3867	37.439
			4.1389	1.91691	12.0206	1.73529	21.8301	36.977
			4.2045	1.84262	10.8373	1.71863	21.0425	36.738
			4.2045	1.73021	10.3451	1.68922	20.1779	36.03
			4.2613	1.8915	9.4137	1.63333	19.3257	35.587
			4.2387	1.9697	8.5382	1.64902	18.6434	34.942
			4.1654	1.90225	7.5343	1.53235	18.0487	34.761
			4.0421	1.9912	6.5863	1.51275	17.4894	34.074
			4.0098	2.13685	5.9059	1.55686	17.0159	33.77
			4.1341	2.20723	5.6588	1.58529	16.9655	33.38
			4.317	1.96676	5.3824	1.5402	17.4381	33.534
			4.2847	1.89638	5.4637	1.62157	18.2142	33.944
			4.2877	2.15836	5.3304	1.62745	18.2195	34.079
			4.3268	2.15934	5.3784	1.61275	18.5257	34.134
			4.3875	1.89345	5.6539	1.71078	18.6841	34.443
			4.5078	2.23265	5.852	1.88922	18.8929	34.408
			4.5303	2.39883	6.1078	1.78529	19.1142	34.743
			4.589	2.24242	6.4363	1.58235	19.2982	34.704
			4.6928	2.21505	6.8196	1.51373	19.3655	34.77
			4.8112	2.08993	7.0667	1.37059	19.6956	34.767
			5.1252	1.7869	7.0461	1.25392	20.1292	35.271
			5.3982	1.34018	7.2745	1.11765	20.6319	35.527
			6.0098	1.36266	7.45	1.00392	20.9814	35.942
			6.5117	1.34506	7.8176	0.98431	21.3708	36.077
			6.8386	1.49756	7.9382	0.91275	21.592	36.32
			7.1311	1.49951	8.5755	0.89608	20.6628	34.936
			7.364	1.59629	9.2441	0.90588	19.7965	33.806
			7.6771	1.60508	10.1029	0.83431	19.4929	33.235
			8.1849	1.64809	11.1382	0.83922	19.1469	33.151
			8.2877	1.60411	12.4804	0.90294	19.0894	33.019
			8.3121	1.53763	13.1314	0.94902	18.7637	32.764
			8.6115	1.47898	13.3961	0.90392	18.5903	32.329
			9.2319	1.56012	13.3529	0.84608	18.2531	31.68
			9.638	1.67546	13.1824	0.85392	17.8947	30.708
			9.6067	1.73607	12.6206	0.81275	17.7381	30.075
			9.8728	1.80254	11.7059	0.83431	17.3619	29.163
			10.5196	1.94819	11.2814	0.81078	16.9168	28.58
			10.9961	1.66276	11.1755	0.83431	16.8195	28.239
			11.2544	1.86706	11.0441	0.84706	16.6018	28.155
			11.5851	2.00098	10.6039	0.88725	16.5912	27.954
			11.8209	1.87683	10.498	1.00098	16.5531	28.085
			12.3552	1.86119	10.5098	1.15294	16.6699	27.975
			12.8943	1.65494	10.3765	1.36863	16.7549	28.11
			13.5607	1.50538	10.3873	1.28824	16.6823	27.933
			13.7583	1.77615	10.2304	1.20686	16.8858	28.551
			13.8102	1.7869	10.1951	1.1598	17.1496	29.049
			13.8317	1.82991	10.0931	1.06176	17.1699	29.744
			13.9305	2.05474	10.4186	0.98333	18.0717	30.788
			13.7877	2.02542	10.4451	0.91667	18.8372	31.971
			13.9423	1.8651	10.0314	0.95098	19.746	32.908
			14.2211	1.83675	10.1206	0.92843	20.2354	33.702
			14.0939	1.63539	9.9402	0.98529	20.6655	33.895
			14.0675	1.49071	9.7216	0.97549	21.3088	34.576
			14.32	1.5435	9.9029	0.96078	21.9363	34.694
			14.8728	1.72825	9.8245	1.00588	22.6593	35.141
			15.1556	1.93255	10	1	23.2504	35.294
			15.5763	1.8045	10.0412	1.02157	24.2805	36.235
			15.7965	1.93255	9.8794	1.02157	25.0708	36.457
			16.1507	1.8651	9.8833	1.03333	25.9619	37.167
			16.3581	1.97947	9.7971	1.01863	26.577	37.472
			16.4344	1.9609	10.2461	0.98333	26.6735	37.795
			16.8748	2.16031	10.8196	1.01667	26.9389	37.907
			17.1458	2.13587	11.2245	1.09706	27.2398	38.28
			16.8415	2.0958	11.6696	0.95588	27.9779	39.072
			16.8317	2.07429	12.2422	0.88431	28.1071	39.575
			16.8542	1.97067	12.4275	0.83431	28.4398	39.668
			17.2564	1.89541	12.4539	0.87843	29.0646	40.096
			17.9393	1.91105	12.8892	0.97941	29.2646	39.785
			17.9403	1.76442	13.2716	1.0549	29.4841	39.797
			17.592	1.43108	12.7618	1.1951	30.7991	40.293
			17.411	1.58358	12.052	1.21176	32.5549	41.352
			17.2329	1.78495	11.4441	1.17255	35.2628	43.025
			16.4149	1.95406	11.0873	1.18235	37.3159	44.399
			16.0744	2.07331	10.2363	1.17647	38.9425	45.371
			16.1389	2.22972	9.1294	1.0549	39.092	45.647
			16.1986	2.30401	8.7755	0.94902	38.2549	45.303
			16.001	2.5826	8.249	0.8049	37.1071	45.605
			15.8386	2.43891	7.1706	0.73922	36.5044	45.825
			15.6526	2.53177	6.0873	0.70294	36.4133	46.594
			15.7965	2.57967	5.1559	0.70882	36.3735	46.747
			15.5068	2.3998	4.4029	0.73137	36.1646	46.725
			15.4687	2.43597	4.251	0.7451	36.3363	46.605
			15.2994	2.63539	3.9471	0.78137	36.1929	46.313
			15.4628	2.74389	3.8059	0.81373	36	45.818
			15.407	2.52102	3.5588	0.89902	35.8407	45.731
			15.4922	2.56012	3.6108	1.00392	36.0186	45.656
			15.7065	2.67742	3.4118	1.09706	36.6699	46.55
			16.0577	2.85533	3.3284	1.16176	37.5522	47.236
			15.7808	2.739	3.2118	1.18431	38.2867	48.163
			15.5656	2.68524	3.0833	1.24216	38.7717	48.409
			15.273	2.4741	3.0735	1.33725	39.2788	49.162
			15.0832	2.59531	2.8039	1.33039	39.5814	49.618
			14.8033	2.66276	2.6353	1.34412	39.9938	50.682
			14.4932	2.72532	2.6235	1.3402	40.2903	51.152
			14.6184	2.78983	2.6461	1.34706	40.7814	52.065
			14.7045	2.77028	2.6382	1.42157	41.6168	53.209
			14.6732	2.95015	2.4333	1.43529	42.346	54.801
			14.8708	2.93939	1.9833	1.49902	45.277	58.219
			14.5205	2.77322	1.698	1.68431	48.8301	62.654
			14.1497	2.66178	1.5284	1.73922	53.2	66.461
			14.1194	2.46237	1.4294	1.70686	56.1681	68.851
			14.0342	2.3998	1.3539	1.68137	59.3062	71.472
			13.5724	2.30303	1.352	1.75686	60.9911	73.293
			12.8757	2.10557	1.2461	1.91569	62.9938	75.146
			12.6272	2.09189	1.0843	2.03039	64.5832	76.764
			12.0108	1.64516	1.0137	2.08431	66.6372	78.205
			11.2397	1.62659	0.8775	2.16078	68.5168	79.422
			10.593	1.86706	0.8078	2.22157	68.8336	79.809
			10.2387	1.77615	0.8402	2.13824	68.5336	80.588
			9.9579	1.78201	0.8206	2.21471	67.5443	79.908
			9.8894	1.76735	0.7696	3.96961	67.2991	79.879
			9.4286	1.90714	2.4147	2.44706	66.7708	79.102
			9.4256	1.97947	0.952	2.58529	66.2619	78.51
			9.3826	1.88074	0.849	2.80686	65.6097	77.097
			9.1742	2.10557	0.8745	2.85784	63.9133	74.841
			9.0949	2.1564	0.8833	2.61863	62.3292	72.237
			8.9775	2.42229	0.8804	2.5049	60.1814	69.351
			8.8043	2.33627	0.8794	2.67941	57.2956	65.805
			8.8072	2.2434	0.8559	2.64314	54.3442	63.181
			8.7984	2.26002	0.798	2.43431	51.3858	60.284
			8.7524	2.56207	0.7549	2.45882	47.8894	57.44
			8.9364	2.72825	0.7735	2.48235	45.5504	55.268
			8.7886	2.54936	0.9098	2.53431	42.2407	52.351
			8.6791	2.55816	0.9627	2.66863	40.0159	50.184
			8.6389	2.83969	0.9265	2.81373	37.7142	48.296
			8.498	2.82698	0.9088	2.93824	36.6646	46.926
			8.3072	2.82698	0.9	3.00196	36.2062	46.293
			8.1595	3.01075	0.9637	2.89412	35.6805	45.392
			8.1634	3.13685	0.9294	2.88333	34.9814	44.751
			7.9295	3.13685	1.0206	2.90294	34.323	43.931
			7.8513	2.99902	1.0676	2.94118	33.6186	43.613
			7.8806	3.36461	1.1304	2.86961	32.8062	42.518
			8.0822	3.5259	1.2382	2.99314	31.9531	41.701
			8.0636	3.77322	1.2539	3.21863	31.0327	40.533
			7.7828	3.81427	1.1824	3.28627	30.023	39.98
			8.0254	3.72727	1.2137	3.14412	28.9265	39.037
			7.9305	3.81134	1.2216	2.94412	27.9301	38.649
			7.5959	3.95503	1.2304	2.76961	27.231	38.042
			7.59	3.61388	1.1176	2.71373	26.0628	37.206
			7.6546	3.50049	1.2078	2.67745	25.408	36.46
			7.4687	3.25611	1.1363	2.68333	24.3442	35.446
			7.1389	3.1955	1.2382	2.78235	23.6354	34.57
			6.9452	3.20919	1.1765	2.91863	23.3301	34.542
			6.7779	2.83871	1.1588	2.95	23.3469	34.476
			6.7202	3.02444	1.202	3.00882	23.1044	34.673
			6.6487	3.26295	1.1892	2.97843	23.108	34.674
			6.6301	3.47898	1.1412	3.05	22.7743	34.714
			6.6194	3.50538	1.1461	3.22059	22.3	34.384
			6.4432	3.52884	1.1078	3.43137	21.8911	34.601
			6.2427	3.76931	1.2882	3.56667	21.7823	34.883
			6.2035	3.63539	1.2627	3.39608	21.6611	35.666
			6.0245	3.48876	1.348	3.10882	22.4	36.798
			5.9932	3.37439	1.6598	3.65	22.9088	37.941
			6.0215	3.4956	2.6363	4.02647	23.2345	38.696
			6.1223	3.37146	3.2657	3.88431	23.6062	39.948
			5.9932	3.04692	3.2696	3.77353	24.0416	40.659
			6.0166	3.04692	3.3	4.05	24.7257	41.685
			5.8728	3.13392	3.7922	3.25196	25.0407	42.017
			5.7035	3.02542	2.9078	2.20784	25.2168	42.442
			5.7016	3.43988	1.7608	3.08627	25.5398	42.665
			5.546	3.3001	2.7275	3.81765	25.8389	43.047
			5.2955	3.1085	3.451	3.08627	25.7726	42.706
			5.2074	3.00782	2.6951	2.85882	25.854	42.847
			4.9648	3.14761	2.4304	4.04314	25.8726	42.713
			4.8474	3.05181	3.7461	3.62647	25.7664	42.97
			4.8699	3.05376	3.3353	2.16274	26.223	43.215
			4.9423	2.87097	1.9471	2.17255	26.1673	43.037
			5.045	2.82796	1.8049	2.19902	25.7442	42.036
			5.0068	3.05181	1.7627	2.26667	25.5982	41.428
			4.9256	3.06061	1.7784	2.43529	25.4496	40.657
			5.0284	2.83382	1.7775	4.97941	25.1177	40.304
			5.0616	2.71554	4.1912	4.92157	25.0195	39.736
			5.0802	2.76344	4.1108	2.7951	25.2929	39.863
			4.9687	2.83382	1.7216	2.78627	25.3655	39.351
			4.7661	2.32551	1.7	4.25098	25.5363	39.346
			4.6331	2.16422	3.1235	4.43627	25.6035	38.828
			4.3933	2.26491	3.1216	2.70784	25.5814	38.604
			4.1497	2.11144	1.3294	2.72451	25.6637	38.063
			4.1096	2.29814	1.3373	4.47549	25.3575	37.6
			4.1145	2.08309	2.8784	4.42647	25.0504	36.965
			4.1213	2	2.7255	2.93529	24.5876	36.743
			4.0372	1.98338	1.1882	3.11275	24.7027	36.646
			3.9344	1.93548	1.2578	4.55294	24.5372	36.781
			3.8855	2.06843	2.6412	4.59804	24.1319	36.315
			3.8836	2.08309	2.6137	2.96765	23.3602	35.848
			3.7759	2.00196	1.0863	2.90588	22.3487	34.856
			3.7691	1.81818	1.0569	4.3951	21.5761	34.396
			3.8425	1.59238	2.5892	4.36275	21.2124	34.219
			3.8532	3.26979	2.2147	2.8402	21.1062	34.641
			5.4198	2.01271	0.8392	2.63824	21.3903	34.982
			4.1037	1.80156	0.9059	2.45	21.5274	35.359
			4.0656	1.86706	1.1206	2.45	21.9513	35.539
			4.1693	1.85826	1.2284	2.43529	22.2761	35.756
			4.0616	1.76051	1.4324	2.37941	23.0681	36.236
			4.0978	1.62757	1.6833	2.32647	23.1655	36.59
			4.1448	1.60117	2.0471	2.37941	23.3823	36.773
			4.0822	1.39394	2.1284	2.50098	23.6549	37.404
			3.9755	1.56012	2.2922	2.65098	24.392	38.227
			3.9706	1.63148	2.4245	2.50882	25.0221	39.221
			3.9354	1.44086	2.4255	2.40686	26.0097	40.144
			3.911	1.39198	2.5843	2.52157	27.1327	41.335
			3.9168	1.38905	2.5578	2.57549	27.792	41.892
			4.0205	1.51906	2.6951	2.38529	28.8965	43.228
			3.9706	1.73118	2.8216	2.32255	30.4416	44.584
			4.0323	1.84066	2.9353	2.32549	32.5425	46.612
			4.1008	1.91202	2.7676	2.3049	34.9248	48.274
			4.0841	1.74878	2.7196	2.28725	37.2761	49.947
			4.0274	1.61193	2.6382	2.28529	39.2646	51.005
			3.9961	1.66276	2.7235	2.27255	41.5336	52.598
			4.1194	1.38025	2.5265	2.21275	43.0602	53.209
			4.1908	1.40762	2.6088	2.16863	44.6796	54.19
			4.1918	1.46139	2.4225	2.07451	45.7637	54.869
			4.2779	1.57869	2.351	1.98235	46.6805	55.918
			4.2554	1.60411	2.2137	1.93039	47.685	56.758
			4.4198	1.62366	2.0824	1.91373	48.8018	57.841
			4.6399	1.54057	2.0676	1.92451	49.8009	58.31
			4.8444	1.55327	1.8833	1.88431	49.8071	57.931
			4.9119	1.71848	1.6833	1.68627	50.2956	57.993
			4.9785	1.89932	1.548	1.61765	50.8319	58.611
			5.1468	1.83578	1.5618	1.56471	51.4903	58.936
			5.2309	1.84066	1.5873	1.63725	51.7372	58.914
			5.4002	1.85337	1.5559	1.60882	51.5761	58.379
			5.4765	2.07625	1.7157	1.59412	51.4991	58.264
			5.5685	2.03812	1.6333	1.52647	52.5168	58.884
			5.6566	2.1437	1.7529	1.43431	53.7832	60.039
			5.6751	2.39296	1.7412	1.45882	54.6637	60.466
			5.4843	2.1652	1.8225	1.3598	55.1	60.934
			5.2789	2.10166	1.7765	1.28039	54.7566	60.442
			5.0705	1.99902	1.5118	1.25	54.6752	60.62
			4.9843	2.00489	1.1745	1.27745	54.5894	60.736
			4.7339	2.69795	0.9922	1.34804	54.1062	61.116
			5.3757	3.20332	0.8314	2.88627	53.8867	61.376
			5.7573	3.19257	2.1598	1.10294	53.6673	61.926
			5.4932	3.31378	0.3598	1.05392	53.9195	62.335
			5.4364	3.67155	0.2794	1.07157	54.3168	62.903
			5.7299	2.95797	0.2186	1.03529	54.3681	62.543
			4.8845	1.91593	0.1686	1.05196	55.0124	62.711
			3.772	2.73314	0.1676	0.95784	54.7451	61.827
			4.6575	3.48289	0.1618	0.88039	53.9867	60.895
			5.3953	2.8563	0.1167	0.83039	53.3027	60.265
			4.6497	2.61681	0.1353	0.77941	52.8044	60.473
			4.3562	3.92962	0.1127	0.79412	53.1912	60.801
			5.5793	3.26295	0.0873	0.84608	53.023	60.493
			5.0685	1.78983	0.0765	0.87255	52.1398	59.236
			3.5411	1.77908	0.1108	0.89314	51.115	58.217
			3.5509	1.90323	0.0657	1.01176	50.0389	56.874
			3.5391	1.86999	0.0833	0.97941	49.4451	56.355
			3.5127	1.89541	0.0892	1.0098	48.115	54.887
			3.4863	4.34506	0.1216	1.14902	47.692	54.673
			5.8454	4.28446	0.1225	1.19314	47.5726	54.626
			5.8826	2.0303	0.0941	0.96275	46.7788	54.286
			3.6438	2.14858	0.0618	0.88333	45.9009	53.667
			3.6595	3.5826	0.0598	0.91176	45.1354	53.46
			5.2906	3.85533	0.0412	0.91765	44.423	53.184
			5.2143	2.2434	0.0539	0.96667	43.5257	53.202
			3.4746	2.21701	0.051	0.99706	42.1265	52.561
			3.4618	4.02737	0.0275	1.02451	39.7584	51.345
			5.0793	3.9433	0.0216	0.98039	37.5619	49.949
			5.1194	2.4868	0.0471	0.96176	34.4088	47.926
			3.6184	2.38514	0.0324	1.13333	31.885	46.241
			3.5127	3.83969	0.0284	1.27353	30.6752	46.292
			4.9384	3.69892	0.052	1.25098	29.2451	45.612
			4.954	2.30792	0.0382	1.17745	27.4062	44.772
			3.6057	2.33333	0.0922	1.20294	26.4796	44.407
			3.6595	4.02346	0.0686	1.22647	25.6575	44.378
			5.2661	3.74096	0.0412	1.32549	25.2212	44.065
			5.2691	2.46237	0.0284	1.29412	24.8575	43.884
			3.9139	2.32551	0.0647	1.20392	24.0115	43.36
			4.0068	2.50733	0.049	1.20588	22.7044	43.103
			4.2094	2.51613	0.0363	1.12255	21.5761	42.594
			4.5528	2.37732	0.0265	1.16176	20.6274	42.498
			4.8865	2.49853	0.0343	1.06667	19.7549	41.893
			5.0284	2.16325	0.0451	1.05098	18.5416	41.152
			5.2407	2.14761	0.0471	0.95588	17.9575	40.535
			5.6556	1.98631	0.0716	0.9598	17.2027	40.106
			6.3327	2.08309	0.0627	0.97549	16.6566	39.611
			7.2965	2.04203	0.0353	0.96176	15.8973	39.163
			8.4843	2.0958	0.0373	0.95686	15.1239	38.452
			9.3072	2.16422	0.0382	0.91471	14.2628	37.904
			9.4403	2.21994	0.0676	0.95686	12.9575	36.609
			9.2886	2.12317	0.0725	0.89804	11.8814	35.739
			9.2847	2.08602	0.0471	0.88725	10.9894	34.442
			9.4569	2.05572	0.0324	0.82059	10.1531	33.359
			9.6477	2.03519	0.0225	0.8598	9.5885	32.698
			9.9149	1.96872	0.0324	0.90392	8.9717	32.875
			10.6037	2.1564	0.0333	0.92059	8.7938	32.992
			11.547	2.37243	0.0402	0.93824	8.7115	33.301
			12.3973	2.31183	0.0235	0.87941	8.9009	33.492
			13.093	1.99707	0.0578	0.86373	8.7416	33.579
			13.6311	2.14467	0.0353	0.84314	8.9265	33.601
			14.5528	1.97263	0.0745	0.84216	9.2301	34.146
			15.3415	2.21017	0.0637	0.84608	9.4602	34.088
			15.7016	2.25709	0.0745	0.82941	9.4292	34.19
			15.9863	2.16911	0.048	0.80196	9.3434	33.787
			15.9599	2.21114	0.0451	0.8	9.2398	33.48
			16.0254	2.0694	0.102	0.81961	9.0965	32.888
			15.816	2.13294	0.1363	0.8902	8.7336	32.426
			15.8894	2.12219	0.1598	1.0098	8.4973	31.833
			16.3004	2.174	0.248	1.00686	8.4221	31.767
			16.82	2.38319	0.3039	0.97941	8.2088	31.475
			17.2975	2.46139	0.2196	0.95	7.8381	31.599
			17.8219	2.52199	0.2167	0.97941	7.8319	31.219
			18.272	2.79374	0.2118	1.06569	7.5407	30.633
			18.3082	2.77713	0.1824	1.14118	7.2912	29.66
			18.1771	2.88465	0.2127	1.17255	7.1345	29.136
			17.9041	3.06549	0.2186	1.16176	7.0593	28.545
			18.2231	3.20332	0.2098	1.25392	6.9584	28.556
			18.589	3.45161	0.2049	1.94804	6.8478	27.992
			18.9853	3.44477	0.1843	2.22549	6.5336	27.583
			19.545	4.78006	0.2108	2.30196	6.3372	26.785
			21.0421	3.07625	0.2196	2.12941	6.1124	26.126
			19.6497	3.3695	0.2059	1.43039	6.0619	25.313
			19.499	3.24927	0.2029	1.19706	5.8372	24.672
			19.4804	3.30596	0.2167	1.24706	5.7664	23.714
			19.4511	3.23265	0.1873	1.18725	5.4956	22.783
			19.6282	3.21114	0.299	1.06863	5.3805	22.086
			19.6076	3.31769	0.2657	0.95392	5.208	21.989
			19.6791	3.17204	0.2588	0.9402	5.1327	21.676
			19.6096	3.23558	0.2961	0.90294	4.977	21.556
			19.4599	3.37146	0.2716	0.93137	4.908	21.027
			19.2877	3.08113	0.3422	0.98431	4.808	20.591
			19.4648	3.0176	0.2363	0.9598	4.8805	20.082
			19.8434	3.00196	0.2716	1.02941	4.4487	19.608
			20.045	3.07527	0.3647	1.01667	4.3345	19.21
			20.2926	3.11437	0.3196	0.9951	4.3239	19.339
			20.8258	2.87586	0.298	1.00196	4.5513	19.48
			21.3806	2.913	0.3618	0.97843	4.5442	19.765
			21.6614	3.13392	0.4108		4.6841	19.731
			22.1468	3.15934			4.7248	19.731
			22.8816				4.7779	19.503
							4.7894	19.755
							4.9106	19.673
							5.1434	19.851
							5.2097	19.637
							5.1991	19.723
							5.2195	19.564
							4.9938	19.485
							5.0319	19.105
							4.8673	18.692
							4.7372	17.882
							4.6363	17.394
							5.0186	17.088
							5.4292	17.324
							5.5549	17.125
							5.6363	17.309
							5.9858	17.294
							6.2451	17.35
							6.385	17.167
							6.2681	17.146
							6.5416	17.123
							6.8088	17.27
							6.9664	17.183
							7.154	17.401
							7.5168	17.566
							7.5469	17.661
							7.4478	17.371
							7.2761	17.442
							7.385	17.509
							7.3442	17.791
							7.4504	17.923
							7.2106	18.16
							7.2336	17.977
							7.1513	17.754
							7.185	17.472
							7.2912	17.574
							7.0354	16.944
							6.9522	16.792
							6.8814	16.401
							6.8319	16.301
							6.9265	16.019
							6.7823	15.696
							6.6478	15.255
							6.5743	14.975
							6.5062	14.559
							6.423	14.408
							6.3142	14.048
							6.2257	14.004
							6.2637	13.746
							6.1832	13.535
							6.1575	13.308
							6.1018	13.406
							5.9805	12.933
							5.6212	12.506
							5.5142	11.956
							5.0504	11.457
							4.6814	10.672
							4.4177	10.39
							4.092	9.754
							3.8973	9.681
							3.8044	9.47
							3.7	9.73
							3.5973	9.595
							3.3319	9.4
							3.4593	9.186
							3.4566	8.938
							3.3221	8.535
							3.0814	8.493
							3.0876	8.423
							2.7912	8.324
							2.7832	8.226
							2.7248	8.387
							2.8434	8.332
							2.9265	8.645
							3.0735	8.713
							3.1646	9.093
							3.4743	9.34
							3.4221	9.64
							3.5257	9.605
							3.4664	9.763
							3.7204	9.796
							4.0389	10.218
							4.2345	10.447
							4.3345	10.975
							4.5513	11.285
							4.6841	11.686
							4.8726	11.851
							4.9496	12.171
							5.177	12.169
							5.2442	12.355
							5.6522	12.474
							5.7071	12.58
							5.5434	12.179
							5.2407	12.007
							5.3398	11.863
							5.1212	11.793
							5.1133	11.605
							4.9257	11.442
							4.6735	11.375
							4.4735	11.867
							4.4212	11.973
							4.646	12.319
							4.6858	12.42
								12.986
								13.007
								13.202
								134.22

## Sheet: Fig 4
Fig 4A			Fig 4B			Fig 4C						Fig 4D(middle)			Fig 4D(right)			Fig 4E			Fig 4F
dsGFP	dsLRP		Ctrl	LGTV		Ctrl	LGTV	dsGFP+LGTV	dsLRP+LGTV			dsGFP	dsLRP		dsGFP	dsLRP		dsGFP	dsLRP		Ctrl	LGTV
1.24484	3.0029		0.906792	0.371887		0.927081	0.258299	0.484219	0.534645			22.6314	23.2627		70.6737	69.9279		0.825929	0.197717		1.16582	2.0219
0.869355	2.63226		1.10528	0.447358		0.875295	0.838201	0.323599	0.776438			21.7579	24.3127		71.724	68.3426		0.839684	0.377934		0.977001	1.60106
1.85419	2.57065		1.14113	0.538302		1.20932	0.422637	0.911301	1.34927			20.9665	23.8657		72.1315	69.3133		0.868364	0.168891		1.02181	1.34983
0.598387	3.07194		1.00283	0.221887		1.20134	0.757754	0.812353	0.522311			21.3267	24.757		71.3321	68.5149		0.88803	0.086509		0.85699	1.24582
1.26484	3.45935		0.936981	0.278302		0.567023	0.839198	0.435063	1.15128			21.2897	23.5983		72.4652	69.9217		1.14273	0.106994		1.0106	1.19622
0.897097	3.75968		1.47849	0.624717		0.986849	0.343007	0.543352	0.910212									1.43547	0.316008		0.9674	1.17222
0.614194	1.1029		1.05528	0.0824528		1.03764	0.694268	0.9269	1.37257
0.677419			1.04132	0.524528		1.19563	0.413114	0.61228	0.735081
			0.855283	0.279811			0.61355	0.827861	0.965899
			0.554528	0.300377				0.628968
			0.921698	0.655472				0.193089
				0.349623				0.443044
								0.465536
								0.183748

## Sheet: Fig 5
Fig 5A			Fig 5C			Fig 5D			Fig 5E			Fig 5F			Fig 5G			Fig 5H			Fig 5I (left)			Fig 5I (right)
dsGFP	dsLRP		Ctrl	LGTV		Ctrl	LGTV		Ctrl	Rapamycin		Ctrl	Rapamyin		dsGFP+LGTV	dsLC3+LGTV		dsGFP	dsLC3		dsGFP+LGTV	dsLC3+LGTV		dsGFP+LGTV	dsLC3+LGTV
0.999935	0.492472		0.999532	1.10034		1.00004	1.06419		1.02954	1.817		1.0249	0.762795		1.00849	0.189686		1.21616	1.47757		0.798662	0.319269		1.70148	0.29123
1.00011	0.667859		0.999753	1.03086		0.999365	1.5433		1.15288	1.88371		0.909887	0.869902		0.796149	0.184306		1.3024	1.67885		0.874117	0.446748		1.80983	1.00654
0.998898	0.498351		0.999973	0.686189		1.00001	1.09929		0.818642	1.32198		1.03856	0.878359		0.836341	0.173708		0.895677	1.90736		0.292607	1.28298		0.895658	0.28721
0.999561	0.428532					1.00326	1.11078					1.02665	0.81113		1.02151	0.179789		0.859588	1.57884		1.81444	0.629176		0.745717	1.21087
															0.988195	0.17167		1.08624	1.13825		0.683138	0.316938		1.21059	0.236732
															1.06872	0.422784		0.665972	0.952824		1.36712	0.521943		0.579656	0.42638
															1.19785	0.166729		0.973956	1.5644		1.52767	0.201507		0.471377	0.195113
															1.08457	0.148031			1.59878		0.500324	0.310067		0.842383	0.17942
															0.986539	0.23449			0.987053		0.867498	0.142062		1.50931	0.599002
															1.1069	0.207381			2.25552		1.38387	0.296362		0.496947	0.119548
															0.904596	0.146452			2.41045		0.86836	0.349988		0.698709	0.152595
																			2.46953					0.987491	0.59939
																			1.84255

## Sheet: S1 Fig
S1 Fig
dsGFP	dsDome	dsSTAT
5	4.8	3.7
4.4	4.7	3.9
4.7	5.3	3.9
4.8	4.4	3.1
4.8	4.5	3.9
4.9	4.8	4.3
4.9	4.3	3.7
4.9	4.3	3.9
4.8	4.7	3.8
5.2	5.1	4
4.2	4.3	4
5.1	4.6	3.4
5	4.7	3.5
5		3.3
4.7		4.2
5.3		3.7
5.5		4.5
		3.6
		4.4
		4
		3.9
		4
		3.3
		4

## Sheet: S2 Fig
S2 Fig B			S2 Fig C			S2 Fig D			S2 Fig E
dsGFP+LGTV	dsDome+LGTV		dsGFP+LGTV	dsDome+LGTV		dsGFP+LGTV	dsSTAT+LGTV		dsGFP+LGTV	dsSTAT+LGTV
1.0468	0.550116		1.00073	0.677139		1.10887	0.295268		0.798013	0.592114
1.12746	0.47822		1.36379	0.644084		0.974557	0.407413		1.30935	0.449669
0.919571	0.605344		0.94332	0.472078		0.90583	0.466717		1.00169	0.634174
0.90723	0.474109		0.692188	0.457426		1.13926	0.351395		0.771569	0.730841
						0.872941	0.460199		1.11929	0.456101

## Sheet: S4 Fig
S4 Fig A			S4 Fig B left			S4 Fig B right			S4 Fig C left			S4 Fig C right			S4 Fig D left			S4 Fig D right
dsGFP	dsSTAT		dsGFP+LGTV	dsACS1+LGTV		dsGFP+LGTV	dsACS1+LGTV		dsGFP+LGTV	dsVg+LGTV		dsGFP+LGTV	dsVg+LGTV		dsGFP+LGTV	dsPer+LGTV		dsGFP+LGTV	dsPer+LGTV
0.750223	0.576608		2.17929	0.0803536		0.531651	0.839373		2.11016	0.00773009		2.43642	1.36758		0.715668	0.0906428		0.724652	1.10515
0.693974	0.569978		1.54076	0.0215		1.26537	0.720717		0.233944	0.0131198		0.446479	1.37285		1.29242	0.0274972		0.248217	0.238957
0.893736	0.897125		0.738039	0.0875393		0.186849	0.845696		1.21099	0.0127136		0.875656	0.366671		0.987274	0.0592314		1.10091	0.934804
1.48955	0.709124		1.55063	0.0291357		1.49996	0.903165		0.452241	0.0297088		0.236813	0.298811		0.752362	0.130003		0.952978	0.73313
0.664058	0.697583		0.588189	0.0204821		0.795027	1.24112		1.78613	0.0194198		1.72327	1.82012		0.957178	0.0558385		2.1247	0.220522
0.668614	0.647184		0.849357	0.0422286		1.02957	0.921013		0.257824	0.00713804		0.138349	0.20493		0.691464	0.0697569		0.89563	1.91491
1.04887	0.517136		0.765561	0.0364107		1.74045	1.96062		1.18229	0.0290538		1.61726	0.465752		1.04012	0.0561556			0.609065
1.07247	0.790093		0.377893	0.0889607		1.62508	0.396021		0.45885	0.0146409		0.0626546	0.284999		1.11065	0.0393245			1.92798
1.37213	0.626522		0.0249143	0.0367286		0.578961	1.21736		0.59954	0.0318904		1.26174	1.1054		1.55322	0.0482694			0.307348
1.35579			0.125171	0.0359107		0.747124	0.506407		1.70715	0.0382532		1.18848	1.02754		1.19961	0.0554724			0.842565
			2.69918	0.0143786						0.0211895			0.985857		0.697546	0.0570454

## Sheet: S5 Fig
S5 Fig D left			S5 Fig D right
Vector	LRP		Vector	LRP
0.949094	0.931553		0.691383	0.912757
1.39318	1.19892		0.91893	1.58981
0.62245	1.19956		0.849863	0.918334
1.19769	1.20869		1.88945	0.826636
1.06175	1.10251		0.819071	0.460838
0.774139	1.30062		0.823898

## Sheet: S6 Fig
S6 Fig
pCAGGS	NS5	LRP	NS5+LRP
1.00033	1.85193	1.9921	1.61864
1.00071	1.38059	1.77569	1.60545
1.00008	1.74504	2.11493	2.11576
1.00043	1.01677	1.16228	1.42986
